# Supplementary material for: BIN1 regulates actin-membrane interactions during IRSp53-dependent filopodia formation
Source: Commun Biol. 2024 May 9;7:549. doi: 10.1038/s42003-024-06168-8 (PMC11082164; doi:10.1038/s42003-024-06168-8)
Supplement: Supplementary file 4 — Supplementary Data 1 [file 42003_2024_6168_MOESM4_ESM.xlsx]

## Sheet: Figure 1-source data 1
GFP	Amphiphysin1	BIN1 iso1	BIN1 iso8
0.101023	0.0836	0.110233	0.104186
0.0568372	0.0767256	0.0579721	0.132279
0.0319256	0.0968372	0.0740837	0.0788651
0.0421116	0.072586	0.048707	0.146512
0.0629488	0.0578884	0.0774139	0.100837
0.0816837	0.0132093	0.130512	0.117767
0.0622047	0.041693	0.0381302	0.118605
0.0677302	0.0154233	0.0348	0.104186
0.0265116	0.0497023	0.0923349	0.0411163
0.0380744	0.00615163	0.0525767	0.155163
0.0381954	0.0202512	0.0445488	0.104093
0.0774698		0.082614	0.0862791
0.0832465		0.0392186	0.104775
0.0907628		0.0659907	0.125426
0.101581		0.0587907	0.14062
0.099907		0.0310698	0.109581
0.0474977		0.157116	0.0806667
0.0209674		0.117674	0.0899225
0.0528		0.185674
0.0396372		0.0745302
0.0350977		0.121116
0.0328651		0.115163
0.0823163		0.0476
0.0414233		0.0759349
0.0461395		0.0703814
0.0351721

## Sheet: Figure 1-source data 2
CTRL shRNA	Bin1 shRNA
0.225447	0.221464
0.219591	0.0902287
0.207266	0.238901
0.147823	0.198968
0.106142	0.0825892
0.206571	0.227807
0.240646	0.109574
0.29559	0.239726
0.216077	0.200367
0.31422	0.10514
0.329256	0.0339271
0.132969	0.0862737
0.260669	0.0679595
0.481742	0.091485
0.377543	0.291828
0.276985	0.190953
0.460668	0.508686
0.722613	1.00492
1.12407	0.113888
0.390804
0.47504
0.842428
0.900869
0.291965
0.504376

## Sheet: Figure 1-source data 3
CTRL shRNA	Bin1 shRNA
1.42496	0.527018
0.890076	0.753693
0.628078	0.308442
1.14773	0.326105
1.653	0.232434
3.57489	0.152261
2.93893	0.204952
0.504788	0.230059
0.756117	0.296324
0.487622	0.850963
0.750432	0.556297
1.38799	0.411347
0.970487	0.294687
1.26684	0.220767
1.47389	0.545667
1.07761	0.311526
1.09034	0.709551
1.91709	0.646448
1.37526	0.389408
1.43581	0.283206
2.24462	0.268557
1.36634	0.300762
1.05093	0.801354
1.16955	0.28543
0.874757	0.333778
0.874757	0.355911
0.982291	0.234583
	0.225744
	0.409903
	0.367945
	0.356687
	0.159182
	0.280161
	0.477547
	0.420242
	0.379736
	0.254692
	0.194556

## Sheet: Figure 2-source data 1
CTRL	BIN1 iso8	BIN1 D151N	BIN1 ΔSH3
4142.86	16137	11112	5363
4325.84	17823	8738	5992
4878.02	16016	11167	8353
4898.38	11474	6063	6319
3704.11	9875	8405	7985
4939.9	14315	4845	4611
5357.1	9736	4536	4462
5323.29	14169	3654	4826
4688.2	18756	5301	4627
4882.5	15394	3830	6154
3994.78	18037	4743	6419
4004.43	18681	3927	5409
3743.61	15304	4480	9716
3398.62	13578	8192	9309
3203.34	39928	7035	9841
5200.78	5333	9315	13954
3686.49	5679	4331	10839
3832.26	5021	4572	6343
4505.28	5942	4519	7641
4874.91	5114	4609	5226
5091.44	5188	5246	8971
3648.56	5127	4115	4781
5465.7	5147	3951	5754
4524.42	6369	4373	4589
4669.42	29124	6527	6199
3260.35	13146	9863	5885
3189.43	10880	12266	4595
4714.98	13826	5680	4714
3876	16198	4902	4252
3530	9336	5742	4694
3978	5693	4150	13731
5065	7559	4970	12654
4799	14544	5336	8155
3393	6401	4694	11354
5809	28365	4348	5301
5096	46058	5022	6788
4338	24846	4895	7210
4478	24035	4806	5189
4729	14048	5375	4712
4513	9100	5439	4480
4364	24649	6157	5810
3634	10863	8189	4853
4848	9287	4447	5063
4429	17490	5504	4344
3975	12978	4221	5236
5193	13047	8528	4872
4800	6640	7645	12873
3816	7971	6106	16954
3908	8185	11565	15160
4338	5927	16967	7531
5199	5039	6436	7318
3856	6281	8961	8983
4492	7794	7500	8869
5006	5253	8483	4816
5676	5822	5221	4294
5206	5999	4920	4503
4579	8806	5607	10666
5620	9364	5621	9796
5359	7972	4711	5359
4906	5165	4265	5431
4205	6406	5558	11530
4918	5823	4812	10870
3710	15238	5222	8955
5509	8406	5157	11976
4528	6419	4643	9052
3993	29955	5845	5833
4365	31447	4938	6368
5337	15061	4552	5850
4707	18627	5069	7063
3643	23257	5000	5085
4708	12081	4488	6285
4780	13427	7981	7124
5005	26160	6429	4750
3957	11828	8525	4465
3642	11316	7053	4467
3519	8474	6587	3865
5329	7600	3993	4048
5321	5389	4814	3836
4942	13854	6007	13246
6339	5067	4743	9280
5879	10767	5129	8190
5319	10401	4898	6267
4499	5958	4453	6969
5095	5160	5416	6399
5269	6079	4891	5239
5359	6546	3708	5523
5833	5622	4845	4524
4047	6693	4920	4622
4700	6231	4044	4215
5069	6370	4618	4513
5231	9673	8830	4516
6329	10049	14017	4131
6631	17386	8045	4410
4723	9704	10553	3946
5155	9622	6927	4020
4943	7378	7405	4337
4602	8057	7145	4167
4477	9838	5923	4095
5992	8606	6449	3545
4719	10530	6384	5207
5698	5260	4535	4166
6322	6012	6472	3824
5263	5773	6450	3745
5249	5680	6603	3997
5761	5139	4903	3674
4108	6191	4744	12517
6581	5180	5320	8394
5229	6396	5281	6979
5345	5026	3934	3989
4399	5122	4951	4373
3847	4892	13357	3535
4831	42370	9677	4775
4421	16116	11615	4379
4795	10527	14260	5553
4784	10911	10227	4133
4993	11969	5357	4271
6055	6308	7582	4407
5936	6866	10082	3973
5786	7194	3863	3728
5893	7809	4430	4231
5130	7404	7396	4588
5025	9717	4730	4313
4305	7935	5502	4574
4632	5578	3897	4255
5105	5506	4637	10379
4676	6955	6078	9038
4160	5920	5108	7640
5091	5153	3692	6526
5610	5666	6671	9144
4699	4906	3742	8870
3933	3813	7037	7349
4302	12197	15374	7891
5102	19134	6740	8147
5115	22119	8381	5905
4836	8962	5979	3871
4538	10953	6064	4053
4353	10324	7163	6079
4153	21019	8856	6397
4409	30022	13288	4659
5446	12420	17226	5761
4143	5767	4975	7734
5731	5457	5322	6304
5157	5389	4727	6056
5714	5264	4533	4832
5264	5830	5378	5151
4290	4931	4563	5741
5201	4299	4166	4446
4927	39547	5022	4651
4712	15243	4921	5401
5249	19781
4625	7231
4798	7711
4936	7645
4106	5247
4298	5539
3819	5988
4044	4882
5198	5831

## Sheet: Figure 2-source data 2
GFP	BIN1 iso8	BIN1 D151N	BIN1 ΔSH3
0.04522	0.21715	0.08736	0.05172
0.02076	0.16798	0.1364	0.07364
0.07028	0.27098	0.3714	0.11965
0.09672	0.37485	0.06325	0.09731
0.16581	0.25134	0.0555	0.09857
0.13347	0.19495	0.0688	0.04946
0	0.07837	0.05108	0.17321
0	0.1769	0.05423	0.03417
0.02875	0.09703	0.11857	0.21475
0.04234	0.16594	0.05619	0.14039
0.07538	0.16366	0.21304	0.06893
	0.16798	0.14458	0.17199

## Sheet: Figure 2-source data 3
	Dynamic	Static
GFP	75	24
BIN1 iso8	31	68
BIN1 D151N	51	48
BIN1 ΔSH3	52	47

## Sheet: Figure 2-source data 4
GFP	BIN1 iso8	BIN1 D151N	BIN1 ΔSH3
16	36	74	40
8	36	16	96
62	74	106	98
56	66	66	8
30	58	74	44
24	56	16	102
30	66	106	46
42	52	66	104
36	74	48	8
32	56	46	20
44	8	54	6
58	52	34	66
58	42	102	2
8	68	64	74
22	48	10	118
66	46		26
22	86		18
86	2		102
32	86		106
18	94		40
36			52
12			56
12			88
24			56
12			46
22
8
30
70
8
32
24
84
74
80
18

## Sheet: Figure 2-source data 5
GFP	BIN1 iso8	GFP	BIN1 iso8	BIN1 D151N	BIN1 ΔSH3
0.0767818	0.11456	0.0546615	0.0763268	0.0268266	0.0528261
0.0817091	0.110131	0.0705195	0.0948685	0.0122886	0.0170507
0.0496	0.238699	0.0598376	0.126095	0.0127466	0.00301919
0.0966364	0.0900266	0.0485938	0.110533	0.00379978	0.0119307
0.0585091	0.067668	0.0147354	0.169865	0.0164516	0.00980878
0.0606727	0.0830852	0.0916927	0.247239	0.0544467	0.023837
0.0834364	0.114529	0.0028654	0.16	0.0248995	0.0267264
0.0560207	0.177968	0.1123	0.11525	0.0184817	0.00627639
0.142235	0.251693	0.0254437	0.0623486	0.0266048	0.0275996
0.0583333	0.180769	0.0892632	0.0734497	0.0340468	0.0612432
0.031307	0.160965	0.0952192	0.0658727	0.0105501	0.00335593
0.126836	0.325175	0.0147574	0.022575	0.0239486	0.0421632
0.0651233	0.227379	0.110271	0.0450898	0.0200885	0.036017
0.0768431	0.0994465	0.0283764	0.0467763	0.00151834	0.0530644
0.0298936	0.0567284	0.00853125	0.0335547	0.0373024	0.00269268
0.0367123	0.0962557	0.00180847	0.0716573	0.0131343	0.022214
0.0588754	0.220101	0.0188388	0.0209749	0.0444751	0.036091
0.0183636	0.0838997	0.0141657	0.104026	0.0126876	0.0602865
0.166899	0.113947	0.0295366	0.0302575	0.00682595	0.0920917
0.0408676		0.0143384	0.0616	0.00569627	0.101375
		0.00265612	0.159943	0.0712505	0.0251859
		0.00933316	0.152273	0.0650287	0.0273243
		0.00686806	0.0526154	0.0403151	0.00812212
		0.00762761	0.105747	0.0372359	0.00784043
		0.00382413	0.0737004	0.0190878	0.0602419
			0.128294
			0.0408864
			0.0528864
			0.138136
			0.0542727
			0.0896364

## Sheet: Figure 3-source data 1
	Overlaping mCherry/GFP	No overlaping mCherry/GFP
BIN1 iso8	81	19
BIN1 D151N	60	40
BIN1 ΔSH3	40	60

## Sheet: Figure 3-source data 2
GFP	BIN1	GFP	BIN1
0.007883	0.1168	0.2119	0.01705
0.2729	0.1769	0.07854	0.08386
0.2943	0.2148	0.03624	0.1107
0.04471	0.07746	0.06692	0.203
0.05608	0.2461	0.08407	0.08143
0.03135	0.1512	0.07057	0.1685
0.2706	0.1531	0.08491	0.216
0.0639	0.1937	0.02861	0.1163
0.132	0.311	0.06716	0.125
0.0749	0.2288	0.07581	0.0723
0.1291	0.1173	0.1689	0.2012
0.1253	0.332	0.03816	0.08333
0.3756	0.4033	0.3352	0.1148
0.06736	0.3151	0.2518	0.06438
0.09325	0.5402	0.07821	0.005823
0.1296	0.596	0.08623	0.1888
0.2041	0.2467	0.09694	0.1182
0.1009	0.06726	0.05533	0.0589
0.07696	0.2351	0.03892	0.08418
0.1295	0.1532	0.1435	0.05955
	0.08785	0.1159	0.1748
	0.07588	0.1593	0.1503
	0.1305	0.05962	0.1138
	0.2118	0.1075	0.1543
	0.1775	0.04068	0.2321
		0.1803	0.08933
			0.1469
			0.1423
			0.1288
			0.1694

[truncated: 9 more sheets: Figure 4-source data 1, Figure 4-source data 2, Figure 4-source data 3, Figure 5-source data 1, Figure supplement 1-source data, Figure supplement 4-source data, Figure supplement 5-sourcedata1, Figure supplement 5-sourcedata2, Figure supplement 6-sourcedata1]
