# Supplementary material for: BIN1 regulates actin-membrane interactions during IRSp53-dependent filopodia formation
Source: Commun Biol. 2024 May 9;7:549. doi: 10.1038/s42003-024-06168-8 (PMC11082164; doi:10.1038/s42003-024-06168-8)
Supplement: Supplementary file 5 — Supplementary Data 2 [file 42003_2024_6168_MOESM5_ESM.xlsx]

## Sheet: Sheet1
Accession	Description	ΣCoverage	Σ# Proteins	Σ# Unique Peptides	Σ# Peptides	Σ# PSMs	A8: Area	B8: Area	C8: Area	D8: Area	E8: Area	Score A4	Score B4	Score C4	Score D4	Score E4	Coverage A4	# Peptides A4	# PSM A4	Coverage B4	# Peptides B4	# PSM B4	Coverage C4	# Peptides C4	# PSM C4	Coverage D4	# Peptides D4	# PSM D4	Coverage E4	# Peptides E4	# PSM E4	# AAs	MW [kDa]	calc. pI
P35527	Keratin, type I cytoskeletal 9 OS=Homo sapiens GN=KRT9 PE=1 SV=3 - [K1C9_HUMAN]	75.28	1	38	39	253	1.00671e+08	2.00703e+07	8.50474e+07	1.20761e+08	1.20761e+08	533.329	365.858	733.605	528.794	605.174	56.5	27	43	61.64	29	42	67.9	29	53	62.92	29	52	68.06	30	63	623	62.0268	5.23682
	Sequence	# PSMs	# Proteins	# Protein Groups	Protein Group Accessions	Modifications	MH+ [Da]	phosphoRS Isoform Probability	phosphoRS Site Probabilities	A8: Area	B8: Area	C8: Area	D8: Area	E8: Area	q-Value	PEP	phosphoRS Binomial Peptide Score	A4	IonScore A4	Exp Value A4	B4	IonScore B4	Exp Value B4	C4	IonScore C4	Exp Value C4	D4	IonScore D4	Exp Value D4	E4	IonScore E4	Exp Value E4	# Missed Cleavages
	GGSGGSYGGGGSGGGYGGGSGSR	10	1	1	P35527		1791.73			9.93777e+06	3.49419e+06	8.11779e+06	1.22355e+07	1.22355e+07	0	9.03695e-13		High	119.24	1.51943e-10	High	84.44	4.55443e-07	High	95.53	3.74364e-08	High	67.16	2.54617e-05	High	67.16	2.54617e-05	0
	SGGGGGGGLGSGGSIR	9	1	1	P35527		1232.6			4.14984e+07	1.00925e+07	835769	3.10222e+07	3.10222e+07	0	0.0002158		High	62.07	5.37362e-05	High	16.06	2.14049	High	31.04	0.0659151	High	47.31	0.00161536	High	47.31	0.00161536	0
	EIETYHNLLEGGQEDFESSGAGK	7	1	1	P35527		2510.13			3.32112e+06	0	2.55204e+06	1.34709e+08	1.34709e+08	0	1.016e-05		High	60.37	0.000267464				High	45.21	0.00860364	High	40.48	0.0254328	High	40.48	0.0254328	0
	QGVDADINGLR	12	1	1	P35527	N8(Deamidated)	1158.58			1.36754e+07	511972	3544411	9.56483e+06	9.78128e+06	0	0.0004686		High	56.54	0.000138748	High	41.46	0.00410121	High	59.33	7.42091e-05	High	53.96	0.000313598	High	60.83	7.28152e-05	0
	STMQELNSR	2	1	1	P35527		1065.5			3.54826e+07	6.41324e+06	0	0	0	0	0.0001994		High	47.22	0.000969217	High	13.74	2.96502										0
	DQIVDLTVGNNK	4	1	1	P35527		1315.68			1.80235e+06	0	1.55391e+06	2.67541e+06	2.67541e+06	0	1.222e-05		High	41.83	0.00493749				High	39.05	0.00971344	Medium	12.73	4.24001	Medium	12.73	4.24001	0
	MTLDDFR	6	1	1	P35527	M1(Oxidation)	913.414			1.68858e+07	2.89305e+06	1.27762e+07	6.32481e+06	6.45758e+06	0	0.004054		Medium	41.3	0.00382516	High	21.08	0.398883	High	36.1	0.010273	High	36.14	0.00975314	High	36.14	0.00975314	0
	MTLDDFR	5	1	1	P35527		897.418			6.66702e+07	1.19146e+07	6.84345e+07	7.48272e+07	7.48272e+07	0	0.005065		Low	36.66	0.0187076	High	36.66	0.0106593	High	41.67	0.00377146	High	34.95	0.0163623	High	34.95	0.0163623	0
	HGVQELEIELQSQLSK	10	1	1	P35527		1837.97			2.96292e+07	0	6.47544e+07	1.03509e+08	1.03509e+08	0	1.268e-08		High	35.79	0.0193243				High	20.71	0.56428	High	41.48	0.00446286	High	41.48	0.00446286	0
	TLLDIDNTR	5	1	1	P35527		1060.57			1.2705e+08	2.19193e+07	1.136e+08	1.24065e+08	1.24065e+08	0	0.004264		High	33.61	0.036975	High	48.55	0.000994912	High	49.01	0.00100859	High	34.15	0.0299982	High	34.15	0.0299982	0
	QFSSSYLSR	5	1	1	P35527		1074.53			9.9428e+06	2.41501e+06	58737.1	6.91711e+06	6.91711e+06	0	0.001207		Medium	31.57	0.0414144	High	20.97	0.465504	High	19.19	0.936915	High	36.82	0.0172407	High	36.82	0.0172407	0
	FEMEQNLR	6	1	1	P35527		1066.5			7.4334e+06	378247	6.12118e+06	7.72226e+06	7.72226e+06	0	0.008376		Low	29.54	0.0779324	High	30.19	0.070258	High	44.53	0.00220056	High	44.58	0.0022311	High	48.81	0.000833853	0
	FSSSSGYGGGSSR	7	1	1	P35527		1235.54			614070	5.31281e+06	385554	145013	145013	0	0.0005007		Low	29.05	0.0844403	High	27.52	0.117624	High	47.72	0.00113429	High	13.6	2.75878	High	13.6	2.75878	0
	QGVDADINGLR	5	1	1	P35527		1157.59			8.48859e+07	1.23745e+07	6.36798e+07	8.17036e+07	8.17036e+07	0	0.00405		High	27.85	0.0975331	High	42.21	0.003586	High	57.95	8.69761e-05	High	45.82	0.00126982	High	45.82	0.00126982	0
	DIENQYETQITQIEHEVSSSGQEVQSSAK	6	1	1	P35527		3264.52			365272	8.91744e+06	5.0403e+07	1.01299e+08	1.01299e+08	0	0.004184		High	25.01	1.10457	High	22.28	2.04296	Medium	13.61	15.4999	Medium	10.47	31.0331	Medium	10.47	31.0331	0
	KDIENQYETQITQIEHEVSSSGQEVQSSAK	3	1	1	P35527		3392.63			120914	731258	929804	0	0	0	1.769e-05		High	23.82	1.37889	High	21.4	2.37615	High	40.5	0.025668							1
	QVLDNLTMEK	4	1	1	P35527		1190.62			5.76567e+07	0	3.96134e+07	5.619e+07	5.619e+07	0	0.000714		Low	19.14	0.810019				High	34.18	0.0274618	High	46.5	0.0016018	High	46.5	0.0016018	0
	GGSGGSHGGGSGFGGESGGSYGGGEEASGSGGGYGGGSGK	9	1	1	P35527		3223.29			665297	2.70715e+06	4.64076e+06	6.12265e+06	6.12265e+06	0	7.542e-05		Low	18.56	3.94054	High	36.31	0.0675456	High	27.66	0.50476	High	25.55	0.841548	High	25.55	0.841548	0
	VQALEEANNDLENK	7	1	1	P35527		1586.77			6.36762e+07	2.89648e+06	3.68045e+07	6.23603e+07	6.23603e+07	0	0.0005718		Medium	16.15	3.24074	High	31.2	0.0998288	High	42.93	0.00669515	High	27.18	0.249715	High	27.18	0.249715	0
	GSRGGSGGSYGGGGSGGGYGGGSGSR	3	1	1	P35527		2091.89			95685.7	728088	83355.6	0	0	0	0.0005974		Low	14.86	5.78714	High	45.36	0.00505446	Medium	19.09	2.14437							1
	GGGGSFGYSYGGGSGGGFSASSLGGGFGGGSR	5	1	1	P35527		2705.16			3.27441e+06	1.93351e+07	598389	0	622426	0	0.0006616		Low	14.85	10.159	High	21.52	2.20675	High	18.93	3.92002				High	22.84	1.62031	0
	VQALEEANNDLENK	5	1	1	P35527	N9(Deamidated)	1587.76			496459	0	128824	119640	119640	0	0.005563		Medium	13.82	5.92554				High	24.79	0.467307	High	17.27	2.67093	High	17.27	2.67093	0
	NHKEEMSQLTGQNSGDVNVEINVAPGK	11	1	1	P35527		2895.41			135877	1.68014e+06	1.11422e+07	3.46802e+07	3.46802e+07	0	0.0001064		Low	13.25	12.4533	High	10.91	21.9284	High	38.18	0.0390781	High	25.15	0.76037	High	25.39	0.731631	1
	EEMSQLTGQNSGDVNVEINVAPGK	3	1	1	P35527		2516.21			359836	0	0	1.2417e+07	1.2417e+07	0	0.007548		Medium	12.44	14.3624							High	15.17	7.10807	High	15.17	7.10807	0
	SGGGGGGGLGSGGSIRSSYSR	1	1	1	P35527		1812.86			0	385135	0	0	0	0	0.00236					High	38.91	0.020661										1
	VQALEEANNDLENKIQDWYDKK	1	1	1	P35527		2663.3			0	2.28732e+06	0	0	0	0	0.003306					High	26.31	0.54378										2
	IKFEMEQNLR	6	1	1	P35527		1307.69			0	6.76834e+06	2.12429e+07	2.44608e+07	2.44608e+07	0	0.002086					High	21.27	0.584096	High	56.52	0.000138943	High	49.52	0.000638846	High	49.52	0.000638846	1
	LASYLDKVQALEEANNDLENK	1	1	1	P35527		2377.19			0	1.89566e+07	0	0	0	0	0.005056					High	19.92	1.59002										1
	LEKEIETYHNLLEGGQEDFESSGAGK	6	1	1	P35527		2880.37			0	214097	6.63604e+06	6.46325e+06	6.46325e+06	0	0.003396					Medium	17.57	5.17167	Medium	25.83	0.737805	High	17.45	5.06742	High	17.45	5.06742	1
	GFGGASGGGYSSSGGFGGGFGGGSGGGFGGGYGSGFGGFGGFGGGAGGGDGGILTANEK	4	1	1	P35527		4862.11			0	0	8.51579e+06	0	0	0	2.821e-05								High	56.75	0.00115893	High	36.55	0.123635	High	36.55	0.123635	0
	SDLEMQYETLQEELMALKK	5	1	1	P35527		2299.13			0	0	0	3.29742e+07	3.29742e+07	0	8.905e-07								High	45.02	0.00573677	High	66.74	3.85859e-05	High	66.74	3.85859e-05	1
	SDLEMQYETLQEELMALK	4	1	1	P35527	M15(Oxidation)	2187.03			0	0	3.27099e+06	392476	392476	0	0.0005718								High	25.88	0.5721	High	17.35	4.05154	High	17.35	4.05154	0
	QVLDNLTMEK	4	1	1	P35527	M8(Oxidation)	1206.61			0	3.63372e+06	599229	2.20366e+07	2.20366e+07	0.001	0.0005718					High	19.35	0.931482	High	48.55	0.0012707	Medium	16.67	1.57584	Low	16.67	1.57584	0
	NYSPYYNTIDDLKDQIVDLTVGNNK	5	1	1	P35527		2902.42			0	3.6027e+06	6.06638e+07	4.87575e+07	4.87575e+07	0.001	0.000585					High	17.38	4.5346	High	23.37	1.03604	High	36.18	0.054994	High	36.18	0.054994	1
	QEYEQLIAK	1	1	1	P35527		1121.58			7.911e+07	0	0	0	0	0.002	0.007143		High	28.94	0.065609													0
	STMQELNSR	6	1	1	P35527	N7(Deamidated)	1066.49			828317	0	521092	564206	564206	0.002	0.006039		High	27.54	0.0910942				High	21.02	0.566917	Medium	27.15	0.119796	Medium	27.15	0.119796	0
	HGVQELEIELQSQLSKK	1	1	1	P35527		1966.06			2.89026e+07	0	0	0	0	0.002	0.01797		High	21.72	0.361388													1
	FEMEQNLR	4	1	1	P35527	M3(Oxidation)	1082.5			1.09579e+06	0	626474	595106	595106	0.002	0.005438		Low	12.61	4.46023				High	25.33	0.201499	Medium	17.44	1.11066	High	17.44	1.11066	0
	SDLEMQYETLQEELMALKK	6	1	1	P35527	M5(Oxidation)	2315.12			0	644473	462612	3.33058e+06	3.33058e+06	0.002	0.00592					High	10.67	18.3406	High	22.19	1.27916	Low	19.61	2.35748	Low	19.61	2.35748	1
	LASYLDK	5	8	6	P13645;P02533;P08779;Q04695;P08727;P35527		809.441			9.00765e+07	6.95274e+06	7.31077e+07	7.19159e+07	7.19159e+07	0.004	0.05958		Low	10.94	1.82016	High	26.59	0.0495574	High	24.28	0.0602799	Medium	23.28	0.0758879	Medium	23.28	0.0758879	0
	SDLEMQYETLQEELMALKK	1	1	1	P35527	M5(Oxidation); M15(Oxidation)	2331.11			0	959494	0	0	0	0.004	0.063					High	10.59	19.6462										1
	SSYSRFSSSGGGGGGGR	1	1	1	P35527		1562.7			0	89310.4	0	0	0	0.004	0.05637					High	10.02	12.2186										1
	IKFEMEQNLR	5	1	1	P35527	M5(Oxidation)	1323.68			4.17908e+06	1.16329e+06	3.33442e+06	2.79288e+06	2.79288e+06	0.007	0.0349		Medium	36.41	0.0190619	Low	40.92	0.00629881	High	35.32	0.0211511	Medium	19.95	0.751098	Low	19.95	0.751098	1
	NYSPYYNTIDDLK	3	1	1	P35527		1605.75			492920	0	0	758275	758275	0.007	0.03442		Medium	13.62	5.50307							High	10.04	13.1137	Medium	10.04	13.1137	0
	EEMSQLTGQNSGDVNVEINVAPGK	1	1	1	P35527	M3(Oxidation)	2532.19			197190	0	0	0	0	0.008	0.04666		High	11.54	18.3641													0
	NHKEEMSQLTGQNSGDVNVEINVAPGKDLTK	4	1	1	P35527		3352.65			0	552474	0	844944	844944	0.009	0.11					Medium	15.79	6.15583				Low	12.55	12.7524	Low	12.55	12.7524	2
	NYSPYYNTIDDLKDQIVDLTVGNNK	3	1	1	P35527	N7(Deamidated)	2903.41			0	0	0	0	0	0.011	0.128					Medium	17.63	4.32581										1
	IQDWYDKK	4	1	1	P35527		1095.55			1.92958e+06	0	1.18228e+06	1.57299e+06	1.57299e+06	0.015	0.07698		Medium	11.97	4.58074				Medium	20.85	0.706306	Low	20.14	0.534974	Medium	20.14	0.534974	1
	STMQELNSR	2	1	1	P35527	M3(Oxidation)	1081.49			143857	0	0	0	79287.2	0.016	0.05895		Medium	17.04	1.40365										Low	16.07	2.25916	0
	IQDWYDK	2	1	1	P35527		967.456			0	1.05202e+06	1.36735e+07	0	0	0.016	0.08997					Medium	22.19	0.387433	Medium	12.16	5.19955							0
	NHKEEMSQLTGQNSGDVNVEINVAPGK	1	1	1	P35527	M6(Oxidation)	2911.39			0	0	0	0	0	0.024	0.08768		Medium	19	3.54513													1
	KDIENQYETQITQIEHEVSSSGQEVQSSAK	10	1	1	P35527	Q13(Deamidated)	3393.62			0	0	0	934602	934602	0.029	0.1196											Medium	14.3	12.0675	Medium	14.12	12.5781	1
	EEMSQLTGQNSGDVNVEINVAPGK	3	1	1	P35527	Q9(Deamidated)	2517.19			0	0	0	0	252927	0.03	0.1454														Low	12.18	15.6178	0
	SDLEMQYETLQEELMALK	2	1	1	P35527		2171.03			0	0	0	4.25575e+07	4.25575e+07	0.035	0.1489											Medium	11.79	13.4331	Low	11.79	13.4331	0
	IGLGGRGGSGGSYGR	1	1	1	P35527		1350.69			0	875503	0	0	0	0.042	0.3013					Medium	15.16	2.48099										1
	NHKEEMSQLTGQNSGDVNVEINVAPGKDLTK	1	1	1	P35527	M6(Oxidation)	3368.64			0	135169	0	0	0	0.045	0.311					Medium	16.12	6.43844										2
P08779	Keratin, type I cytoskeletal 16 OS=Homo sapiens GN=KRT16 PE=1 SV=4 - [K1C16_HUMAN]	65.12	4	15	31	169	5.67201e+07	8.1418e+06	5.45884e+07	4.86513e+07	5.05581e+07	529.952	108.642	308.704	361.117	444.488	52.01	23	39	27.06	12	15	46.3	20	35	52.85	23	35	55.18	24	45	473	51.2362	5.04639
	Sequence	# PSMs	# Proteins	# Protein Groups	Protein Group Accessions	Modifications	MH+ [Da]	phosphoRS Isoform Probability	phosphoRS Site Probabilities	A8: Area	B8: Area	C8: Area	D8: Area	E8: Area	q-Value	PEP	phosphoRS Binomial Peptide Score	A4	IonScore A4	Exp Value A4	B4	IonScore B4	Exp Value B4	C4	IonScore C4	Exp Value C4	D4	IonScore D4	Exp Value D4	E4	IonScore E4	Exp Value E4	# Missed Cleavages
	APSTYGGGLSVSSR	5	1	1	P08779		1338.66			2.01493e+07	1.24084e+06	5.19967e+06	1.62918e+07	1.62918e+07	0	1.615e-10		High	99.74	1.14557e-08	High	33.2	0.0458288	High	61.82	6.25433e-05	High	78.76	1.34442e-06	High	78.76	1.34442e-06	0
	ASLENSLEETK	3	2	2	P02533;P08779		1220.61			1.4776e+07	0	0	6.44446e+06	6.44446e+06	0	3.656e-07		High	65.52	2.25697e-05							High	73.79	3.40323e-06	High	73.79	3.40323e-06	0
	LLEGEDAHLSSQQASGQSYSSR	4	1	1	P08779		2350.09			4.21345e+06	0	1.07213e+06	3.46096e+06	3.46096e+06	0	2.1e-09		High	59.45	0.000277397				High	20.34	2.22205	High	21.75	1.56593	High	21.75	1.56593	0
	TEELNKEVASNSELVQSSR	6	1	1	P08779		2120.06			7.2073e+06	0	2.62597e+06	4.73246e+06	4.73246e+06	0	9.133e-05		High	59.42	0.000182346				High	48.01	0.00247386	High	40.15	0.0144956	High	40.15	0.0144956	1
	EVASNSELVQSSR	8	1	1	P08779		1405.69			6.56478e+06	0	692280	2.75173e+06	2.75173e+06	0	0.0002774		High	55.17	0.000313363				High	31.73	0.0636515	High	45.92	0.002391	High	45.92	0.002391	0
	IIAATIENAQPILQIDNAR	9	1	1	P08779		2064.15			1.63693e+07	619652	1.07111e+07	1.67674e+07	1.67674e+07	0	1.15e-05		High	54.98	8.32341e-05	High	26.12	0.0631627	High	87.09	4.1432e-08	High	52.06	0.000137528	High	52.06	0.000137528	0
	ALEEANADLEVK	9	4	2	P02533;P08779		1301.66			2.04458e+07	2.47756e+06	1.25058e+07	2.82968e+07	2.82968e+07	0	2.02e-06		High	51.91	0.000559783	Medium	11.35	6.54779	Medium	11.06	6.99211	High	37.29	0.0170214	High	37.29	0.0170214	0
	EVASNSELVQSSR	5	1	1	P08779	N5(Deamidated)	1406.68			202775	0	0	75883.4	75883.4	0	0.0001878		High	42.33	0.00638591							Medium	20.49	0.85534	High	20.49	0.85534	0
	GQTGGDVNVEMDAAPGVDLSR	9	1	1	P08779		2087.98			1.85491e+06	289177	630930	1.29375e+07	1.29375e+07	0	9.535e-05		High	40.75	0.0175389	High	23.61	0.892799	High	18.06	3.08878	High	43.83	0.00808541	High	43.83	0.00808541	0
	QTVEADVNGLR	3	1	1	P08779	N8(Deamidated)	1202.6			1.16034e+06	0	990198	0	0	0	0.0002106		High	39.92	0.00772602				High	20.35	0.663329							0
	EVFTSSSSSSSR	4	1	1	P08779		1260.57			2.58182e+06	221664	0	1.13055e+06	1.13055e+06	0	0.0004649		High	33.35	0.040204	High	30.41	0.0672881				High	26.7	0.163447	High	26.7	0.163447	0
	ASLENSLEETKGR	4	2	2	P02533;P08779		1433.73			0	0	554646	1.07476e+06	1.27248e+06	0	0.0003734								High	32.96	0.0470164	High	49.71	0.000995825	High	49.71	0.000995825	1
	VLQGLEIELQSQLSMK	2	1	1	P08779		1816			0	0	0	1.1408e+06	1.1408e+06	0	0.0004955											High	21.79	0.293693	High	21.79	0.293693	0
	VTMQNLNDR	19	7	5	P13645;P02533;P08779;Q7Z3Z0;Q7Z3Y8	N7(Deamidated)	1091.52			1.51122e+06	258343	1.14506e+06	1.09054e+06	1.09054e+06	0.001	0.0005718		High	43.77	0.00240732	High	25.82	0.152247	High	59.32	8.14556e-05	Low	21.57	0.511672	Low	21.57	0.511672	0
	LEQEIATYR	5	8	4	P02533;P08779;Q04695;P08727		1122.58			1.10194e+07	0	2.90847e+06	4.84275e+06	4.84275e+06	0.001	0.002269		Medium	19.87	0.629051				High	30.21	0.0587875	High	16.49	1.87813	High	26.08	0.207764	0
	DAETWFLSK	2	1	1	P08779		1096.54			0	1.52513e+06	9.07007e+06	0	0	0.001	0.0008871					High	21.9	0.630481	High	44.27	0.00326411							0
	TDLEMQIEGLKEELAYLR	1	1	1	P08779		2151.11			0	0	648937	0	0	0.001	0.0005718								High	30.83	0.0866927							1
	VTMQNLNDR	3	7	5	P13645;P02533;P08779;Q7Z3Z0;Q7Z3Y8	M3(Oxidation); Q4(Deamidated)	1107.51			0	0	59781.7	0	0	0.001	0.00149								High	24.54	0.231854							0
	QTVEADVNGLRR	2	1	1	P08779		1357.72			3.77735e+06	0	1.16969e+06	0	0	0.002	0.005149		Low	25.82	0.197411				High	13.73	3.34678							1
	VLDELTLAR	4	5	4	P02533;P08779;Q04695;P08727		1029.6			0	1.14416e+06	1.57802e+07	902133	902133	0.002	0.01017					High	29.26	0.0425098	High	22.5	0.201881	Low	11.89	3.39103	Low	11.89	3.39103	0
	LAADDFR	6	17	7	P13645;P02533;P08779;Q04695;P08727;P05783;Q14525		807.4			5.96381e+07	2.53855e+06	7.48774e+07	4.57412e+07	5.14615e+07	0.003	0.04688		High	28.27	0.0784149	High	14.9	1.7021	High	28.22	0.0814321	Medium	35.01	0.0174945	Medium	43.35	0.00301472	0
	LASYLDKVR	3	7	5	P13645;P02533;P08779;Q04695;P08727		1064.61			0	309807	0	63990.8	63990.8	0.003	0.01873					High	24.54	0.0738277				Low	15.55	0.789865	Low	15.55	0.789865	1
	TDLEMQIEGLKEELAYLR	2	1	1	P08779	M5(Oxidation)	2167.1			0	0	1.18799e+06	0	551387	0.003	0.01203								High	15.04	3.82261				High	28.46	0.16366	1
	LASYLDK	5	8	6	P13645;P02533;P08779;Q04695;P08727;P35527		809.441			9.00765e+07	6.95274e+06	7.31077e+07	7.19159e+07	7.19159e+07	0.004	0.05958		Low	10.94	1.82016	High	26.59	0.0495574	High	24.28	0.0602799	Medium	23.28	0.0758879	Medium	23.28	0.0758879	0
	VTMQNLNDR	1	7	5	P13645;P02533;P08779;Q7Z3Z0;Q7Z3Y8		1090.53			0	1.49341e+07	0	0	0	0.004	0.05128					High	24.11	0.307803										0
	QTVEADVNGLR	7	1	1	P08779		1201.62			7.03287e+06	0	4.50796e+06	1.60815e+06	1.60815e+06	0.007	0.03648		Medium	26.98	0.142017				High	21.78	0.596705	Medium	25.57	0.273588	High	26.66	0.212969	0
	VTMQNLNDR	1	7	5	P13645;P02533;P08779;Q7Z3Z0;Q7Z3Y8	M3(Oxidation)	1106.53			0	0	246895	0	0	0.007	0.0337								High	28.04	0.116207							0
	EELAYLR	3	1	1	P08779		893.473			1.6971e+06	0	0	764905	764905	0.008	0.03882		High	22.85	0.180542							Medium	20.33	0.312805	Medium	20.33	0.312805	0
	VLQGLEIELQSQLSMK	2	1	1	P08779	M15(Oxidation)	1831.99			0	0	0	991531	991531	0.016	0.06347											Medium	11.7	3.44802	Medium	11.7	3.44802	0
	NHEEEMLALR	5	1	1	P08779		1241.6			1.86418e+06	0	656720	1.96546e+06	1.96546e+06	0.02	0.126		Low	33.96	0.0327861				Medium	20.28	0.794115	Medium	13.16	4.09634	Low	13.16	4.09634	0
	ISSVLAGGSCR	1	2	2	P02533;P08779		1049.54			126592	0	0	0	0	0.024	0.07357		Medium	22	0.29308													0
	TDLEMQIEGLK	1	2	2	P08779;P08727	M5(Oxidation)	1292.64			1.43599e+06	0	0	0	0	0.037	0.1103		Medium	10.71	8.19459													0
	TKYEHELALR	1	1	1	P08779		1259.67			465946	0	0	0	0	0.038	0.1117		Medium	23.06	0.326987													1
	QFTSSSSMK	2	2	2	P02533;P08779		1002.46			0	0	0	441234	441234	0.054	0.2446											Low	12.39	3.11454	Low	12.39	3.11454	0
	NHEEEMLALR	1	1	1	P08779	M6(Oxidation)	1257.59			2.31035e+06	0	0	0	0	0.076	0.24		Low	36.98	0.0149333													0
	SEVTELR	7	1	1	P08779		833.442			2.71428e+06	0	1.04354e+06	2.05697e+06	2.05697e+06	0.085	0.3646		Low	20.5	0.3565				Low	10.97	4.13114	Low	17.32	0.957349	Low	17.32	0.957349	0
	GSCGIGGGIGGGSSR	2	2	2	P02533;P08779		1221.57			0	0	0	23919.9	23919.9	0.125	0.5238											Low	14.01	3.50919	Low	14.01	3.50919	0
	TRLEQEIATYR	2	6	3	P02533;P08779;Q04695		1379.73			8.71446e+06	0	3.76708e+06	0	0	0.162	0.8187		Low	14.09	2.59701				Low	14.55	2.31672							1
	QRPSEIKDYSPYFK	1	1	1	P08779		1757.88			797466	0	0	0	0	0.186	0.5916		Low	27.25	0.238753													1
	QTVEADVNGLRR	1	1	1	P08779	N8(Deamidated)	1358.7			586331	0	0	0	0	0.253	0.6828		Low	25.61	0.231922													1
	GQTGGDVNVEMDAAPGVDLSR	1	1	1	P08779	M11(Oxidation)	2103.96			7.2775e+06	0	0	0	0	0.267	0.7011		Low	10.16	20.4814													0
	TEELNKEVASNSELVQSSR	1	1	1	P08779	N11(Deamidated); Q16(Deamidated)	2122.03			0	0	0	0	0	0.671	0.9468		Low	11.91	11.8205													1
	SEVTELR	6	1	1	P08779	N-Term(Acetyl)	875.453			578784	222251	2.93245e+06	1.19472e+06	1308317				Low	36.19	0.0125147	Low	22.38	0.302633	Low	26.83	0.127192	Low	22.52	0.352927	Low	37.13	0.0164886	0
P04264	Keratin, type II cytoskeletal 1 OS=Homo sapiens GN=KRT1 PE=1 SV=6 - [K2C1_HUMAN]	60.71	1	35	45	306	1.72734e+08	6.30304e+07	1.82846e+08	2.21875e+08	2.21875e+08	465.86	346.733	828.281	663.114	791.068	50.47	31	64	39.13	22	36	53.73	35	71	53.11	32	60	53.11	33	75	644	65.999	8.11865
	Sequence	# PSMs	# Proteins	# Protein Groups	Protein Group Accessions	Modifications	MH+ [Da]	phosphoRS Isoform Probability	phosphoRS Site Probabilities	A8: Area	B8: Area	C8: Area	D8: Area	E8: Area	q-Value	PEP	phosphoRS Binomial Peptide Score	A4	IonScore A4	Exp Value A4	B4	IonScore B4	Exp Value B4	C4	IonScore C4	Exp Value C4	D4	IonScore D4	Exp Value D4	E4	IonScore E4	Exp Value E4	# Missed Cleavages
	LNDLEDALQQAK	5	1	1	P04264		1357.7			5.76211e+07	0	5.26767e+07	7.16608e+07	7.16608e+07	0	1.154e-05		High	73.26	4.05738e-06				High	41.91	0.00518878	High	78.15	1.37109e-06	High	78.15	1.37109e-06	0
	TNAENEFVTIKK	6	1	1	P04264		1393.74			2.56197e+07	0	2.06116e+07	2.14178e+07	2.14178e+07	0	0.0002315		High	66.46	1.51834e-05				High	50.16	0.000680945	High	66.64	1.53257e-05	High	66.64	1.53257e-05	1
	LALDLEIATYR	9	6	4	P04264;P08729;Q6KB66;P05787		1277.72			1.19683e+07	6.57817e+06	1.0293e+07	9.76318e+06	9.76318e+06	0	0.0002147		High	51.88	0.000272751	High	57.61	6.40641e-05	High	62.21	2.34157e-05	High	63.83	1.59597e-05	High	63.83	1.59597e-05	0
	AEAESLYQSKYEELQITAGR	5	1	1	P04264		2286.12			174936	1.10363e+06	1.18536e+06	1.15654e+06	1.15654e+06	0	0.001329		High	47.64	0.00312605	High	47.49	0.00331879	High	10.35	15.9097	Medium	20.93	1.40217	Medium	20.93	1.40217	1
	SLNNQFASFIDK	24	1	1	P04264	Q5(Deamidated)	1384.68			3.89471e+06	659795	2.64399e+06	4.50223e+06	4.50223e+06	0	0.0001599		High	47.17	0.00173735	High	23.13	0.439712	High	20.51	0.967451	High	59.4	0.000120097	High	59.4	0.000120097	0
	SLDLDSIIAEVK	10	1	1	P04264		1302.72			1.68552e+08	1.0722e+08	2.52768e+08	3.02737e+08	3.02737e+08	0	0.000107		High	43.55	0.0023889	High	49.04	0.000634918	High	51.25	0.0003577	High	51.14	0.000377643	High	51.14	0.000377643	0
	YEELQITAGR	8	2	2	P04264;P04259		1179.61			1.01256e+08	3.96372e+07	1.03875e+08	1.34721e+08	1.34721e+08	0	0.0002322		High	43.1	0.00407006	High	20.74	0.625754	High	44.64	0.00328957	High	39.05	0.0119038	High	43.6	0.0042342	0
	NMQDMVEDYR	22	1	1	P04264	M2(Oxidation)	1316.53			1.23059e+07	821673	1.04439e+07	8.26745e+06	8.26745e+06	0	0.001197		High	42.09	0.00601948	High	23.84	0.400656	High	49.97	0.000948026	High	46.38	0.00217831	High	51.9	0.000624025	0
	NKLNDLEDALQQAK	5	1	1	P04264		1599.84			3.9032e+07	0	2.84744e+07	4.15875e+06	4.15875e+06	0	0.0003694		High	40.48	0.00763746				High	43.4	0.00409322	High	22.23	0.525405	High	22.23	0.525405	1
	TNAENEFVTIK	7	1	1	P04264		1265.65			7.64026e+07	0	6.03238e+07	7.44015e+07	7.44015e+07	0	2.971e-05		High	38.71	0.0114196				High	48.09	0.00159585	High	43.87	0.00424356	High	51.5	0.000728122	0
	SGGGFSSGSAGIINYQR	2	1	1	P04264	N14(Deamidated)	1658.78			53782.2	0	0	0	0	0	2.249e-05		High	37.39	0.0256713													0
	WELLQQVDTSTR	9	1	1	P04264		1475.76			1.81624e+07	1.28387e+07	3.57596e+07	461959	461959	0	0.0005561		High	33.73	0.0378101	High	39.97	0.0101146	High	59.9	9.51662e-05	Medium	10.66	8.40545	High	12.37	5.91597	0
	AEAESLYQSK	4	1	1	P04264		1125.55			3.05147e+07	0	1.68108e+07	2.25371e+07	2.25371e+07	0	0.004514		High	32.45	0.0332495				High	50.45	0.000645074	High	15.87	1.8441	High	15.87	1.8441	0
	GSYGSGGSSYGSGGGSYGSGGGGGGHGSYGSGSSSGGYR	9	1	1	P04264		3312.33			4.13755e+06	1.52569e+06	0	1.49008e+07	1.49008e+07	0	2.869e-07		Low	32.4	0.160835	High	21.42	2.03208	High	35.54	0.0845582	High	55.23	0.00093124	High	55.23	0.00093124	0
	QISNLQQSISDAEQR	9	1	1	P04264		1716.86			6.00632e+07	1.54021e+06	5.20866e+07	6.06581e+07	6.06581e+07	0	0.003454		High	32.01	0.0805138	High	49.21	0.00156655	High	38.79	0.0168663	High	31.12	0.0985554	High	31.12	0.0985554	0
	GGGGGGYGSGGSSYGSGGGSYGSGGGGGGGR	11	1	1	P04264		2383.95			9.89034e+06	4.0709e+06	1.24632e+07	2.43589e+07	2.43589e+07	0	0.0008404		High	29.46	0.204964	High	14.79	6.25455	High	47.99	0.00311514	High	22.67	1.07232	High	22.67	1.07232	0
	TLLEGEESR	4	1	1	P04264		1033.52			1.33227e+08	0	1.09124e+08	9.83491e+07	9.83491e+07	0	0.01236		Medium	29.4	0.091106				Medium	28.97	0.0951373	High	37.33	0.013999	High	37.33	0.013999	0
	FLEQQNQVLQTK	7	3	3	P35908;Q7Z794;P04264		1475.79			1.50541e+08	0	6.9374e+07	1.426e+08	1.426e+08	0	0.0001051		High	28.76	0.0821556				High	14.66	2.31007	High	28.03	0.106008	High	28.03	0.106008	0
	FLEQQNQVLQTK	14	3	3	P35908;Q7Z794;P04264	Q7(Deamidated)	1476.77			484534	0	606494	918843	1.12632e+06	0	0.001575		High	26.12	0.224551				High	16.48	1.94768	Low	11.09	6.61331	High	14.54	2.89334	0
	SLNNQFASFIDK	9	1	1	P04264		1383.7			1.88309e+08	4.22336e+07	1.86645e+08	2.17257e+08	2.17257e+08	0	3.903e-05		Medium	24.32	0.319716	Medium	23.06	0.506421	High	39.14	0.0111781	High	46.94	0.00179239	High	46.94	0.00179239	0
	NMQDMVEDYR	8	1	1	P04264		1300.53			7.30234e+07	6.65232e+06	7.42523e+07	9.67299e+07	9.67299e+07	0	0.002927		High	23.57	0.285922	High	21.14	0.483014	High	54.22	0.000247123	High	16.46	1.46637	High	16.46	1.46637	0
	DVDGAYMTK	5	1	1	P04264	M7(Oxidation)	1015.45			623125	402300	3.7051e+06	2.95431e+06	2.95431e+06	0	0.01144		High	22.77	0.200281	Medium	11.38	2.75829	Low	18.41	0.703031	High	20.48	0.440072	High	20.48	0.440072	0
	SGGGFSSGSAGIINYQR	4	1	1	P04264		1657.8			3.83155e+06	1.27447e+06	2.9638e+06	0	0	0	0.0005718		High	18.99	1.77224	High	17.77	2.47238	High	44.92	0.00422604							0
	THNLEPYFESFINNLR	9	1	1	P04264		1993.99			1.72714e+06	390223	8.18787e+07	6.51998e+06	2.05913e+07	0	9.476e-06		Medium	16.28	3.82224	Medium	32.15	0.0981354	High	57.35	0.000287437	High	65.89	3.92631e-05	High	65.89	3.92631e-05	0
	NKYEDEINKR	9	6	5	P04264;P13647;P02538;P04259;P05787		1308.66			7.9232e+06	624422	3.89398e+06	7.39304e+06	7.39304e+06	0	0.009878		Low	14.29	2.94934	High	22.13	0.479164	High	40.24	0.00871484	High	46.04	0.00229722	High	46.04	0.00229722	2
	SLVNLGGSKSISISVAR	2	1	1	P04264		1687.97			0	2.44887e+07	0	0	0	0	0.0002115					High	54.66	4.77061e-05										1
	FLEQQNQVLQTKWELLQQVDTSTR	4	1	1	P04264		2932.53			0	0	1.89129e+06	1.61893e+06	1.61893e+06	0	8.155e-05								High	70.63	7.28303e-06	High	32.11	0.0500139	High	32.11	0.0500139	1
	THNLEPYFESFINNLR	2	1	1	P04264	N13(Deamidated)	1994.97			0	0	3.58884e+06	0	0	0	0.0005718								High	39.51	0.0184875							0
	AQYEDIAQK	3	1	1	P04264		1065.53			0	0	6.09557e+07	7.44269e+07	7.44269e+07	0	0.005534								High	30.41	0.0810278	High	22.06	0.554158	High	22.06	0.554158	0
	DYQELMNTK	2	1	1	P04264	M6(Oxidation)	1157.52			0	0	0	1.64147e+06	1.64147e+06	0	0.01249											High	30.18	0.0762244	High	30.18	0.0762244	0
	MSGECAPNVSVSVSTSHTTISGGGSR	2	1	1	P04264	S2(Phospho)	2588.12	1	S(2): 100.0; S(10): 0.0; S(12): 0.0; S(14): 0.0; T(15): 0.0; S(16): 0.0; T(18): 0.0; T(19): 0.0; S(21): 0.0; S(25): 0.0	0	0	0	262423	262423	0	0.00671	113.696										High	25.19	0.8716	High	25.19	0.8716	0
	YEELQITAGR	4	2	2	P04264;P04259	Q5(Deamidated)	1180.59			161672	0	276593	196085	196085	0.001	0.001478		Medium	29.74	0.0880146				High	31.21	0.0675852	High	23.55	0.485727	High	23.55	0.485727	0
	SISISVAR	6	1	1	P04264		832.493			6.68545e+07	3.08708e+07	4.98411e+07	7.51379e+07	7.51379e+07	0.001	0.01419		Low	24.44	0.0554014	High	35.58	0.00419192	High	51.39	0.000139049	High	40.62	0.00166023	High	40.62	0.00166023	0
	NMQDMVEDYR	6	1	1	P04264	N1(Deamidated)	1301.52			216197	0	0	264302	342597	0.001	0.002472		Low	21.2	0.416459							Low	23.12	0.265703	Low	23.12	0.265703	0
	NMQDMVEDYR	4	1	1	P04264	M2(Oxidation); M5(Oxidation)	1332.52			1.12904e+06	0	2.81958e+06	945979	945979	0.001	0.0005718		High	14.76	1.70439				High	44.38	0.00180736	Low	10.44	4.952	Low	10.44	4.952	0
	KQISNLQQSISDAEQR	2	1	1	P04264		1844.96			2.6591e+06	0	1.60923e+06	0	0	0.001	0.001324		Low	13.3	5.05856				High	33.3	0.046984							1
	LNDLEDALQQAKEDLAR	2	1	1	P04264		1942			5.0198e+06	0	1.10772e+07	0	0	0.001	0.0005718		Medium	12.26	6.82842				High	39.87	0.0113136							1
	LDSELKNMQDMVEDYR	2	1	1	P04264		1985.9			0	1.0282e+06	2.54517e+06	0	0	0.001	0.0005718					High	20.54	1.67035	High	30.81	0.158045							1
	DYQELMNTK	1	1	1	P04264		1141.53			0	0	6.42623e+07	0	0	0.001	0.003453								High	31.69	0.0466217							0
	MSGECAPNVSVSVSTSHTTISGGGSR	1	1	1	P04264		2508.16			0	0	999596	0	0	0.001	0.0005718								High	14.42	10.105							0
	SLVNLGGSK	3	1	1	P04264		874.504			7.76102e+07	2.3376e+07	4.25017e+07	0	0	0.002	0.007016		Medium	35.73	0.012924	High	36.23	0.010649	High	21.19	0.336444							0
	SLVNLGGSK	2	1	1	P04264	N4(Deamidated)	875.488			379919	0	343065	0	0	0.002	0.005024		Low	10.24	3.56731				High	19.88	0.523774							0
	IEISELNR	5	2	2	P35908;P04264		973.535			1.61342e+08	3.81211e+06	0	1.45631e+08	1.45631e+08	0.003	0.01161		High	36.39	0.0190006	Low	12.57	4.94972	High	38.13	0.0137588	Medium	35.31	0.031682	Medium	35.31	0.031682	0
	NSKIEISELNR	2	1	1	P04264		1302.7			483346	108032	0	0	0	0.003	0.0265		High	29.6	0.0819069	High	21.51	0.511727										1
	SLNNQFASFIDKVR	1	1	1	P04264		1638.86			0	1.81276e+07	0	0	0	0.003	0.02323					High	13	3.47573										1
	LLRDYQELMNTK	5	1	1	P04264		1523.8			5.83154e+06	0	9.91596e+06	8.84607e+06	8.84607e+06	0.008	0.0375		Low	13.75	3.41785				Low	12.83	3.42686	Medium	14.1	2.74277	High	14.1	2.74277	1
	THNLEPYFESFINNLRR	1	1	1	P04264		2150.09			0	0	2.21458e+06	0	0	0.008	0.04098								High	22.81	0.722307							1
	AQYEDIAQK	1	1	1	P04264	Q2(Deamidated)	1066.51			0	0	0	0	129986	0.008	0.04232														High	15.37	2.6383	0
	NKLNDLEDALQQAKEDLAR	4	1	1	P04264		2184.14			0	0	1.31489e+07	1.41753e+07	1.41753e+07	0.01	0.04382								Medium	19.26	1.11581	Medium	28	0.155003	Medium	37.86	0.0156398	2
	KDVDGAYMTK	2	1	1	P04264		1127.55			0	0	0	88930.3	88930.3	0.016	0.07921											Medium	19.62	0.64395	Medium	19.62	0.64395	1
	SKAEAESLYQSK	2	1	1	P04264		1340.67			0	4.88209e+06	0	0	0	0.018	0.1794					Medium	11.46	5.81957										1
	LNDLEDALQQAK	4	1	1	P04264	Q9(Deamidated)	1358.68			0	0	0	163074	163074	0.023	0.1168											Medium	20.16	0.897807	Medium	20.16	0.897807	0
	FSSCGGGGGSFGAGGGFGSR	2	1	1	P04264		1708.72			0	0	0	228013	228013	0.025	0.1221											Low	11.56	9.15732	Medium	11.56	9.15732	0
	IEISELNR	4	2	2	P35908;P04264	N7(Deamidated)	974.516			179640	193992	0	402390	402390	0.036	0.2728		Low	11.26	4.72843	Medium	17.85	0.826857				Low	14.39	2.94407	Low	14.39	2.94407	0
	NKYEDEINK	1	7	6	P04264;P13647;P02538;P04259;Q5XKE5;P05787		1152.56			0	0	83408.1	0	0	0.077	0.6106								Low	13.42	4.95937							1
	LRSEIDNVKK	4	1	1	P04264		1201.69			1.28336e+06	0	0	1.99477e+06	1.99477e+06	0.091	0.3933		Low	20.46	0.248261							Low	16.1	0.531444	Low	40.6	0.00205112	2
	LRSEIDNVK	3	1	1	P04264		1073.59			646910	0	0	417270	417270	0.483	0.8739		Low	15.53	1.33232							Low	11.16	3.83181	Low	11.16	3.83181	1
	QISNLQQSISDAEQRGENALKDAK	1	1	1	P04264		2643.34			2.13999e+06	0	0	0	0	0.559	0.8739		Low	13.74	5.78845													2
	TLLEGEESRMSGECAPNVSVSVSTSHTTISGGGSR	2	1	1	P04264	N-Term(Acetyl); M10(Oxidation); N17(Deamidated); S21(Phospho); S23(Phospho); T24(Phospho); S25(Phospho)	3901.51		Too many NL-allowing PTMs	0	0	0	0	6.69043e+06	0.681	1														Low	14.71	10.3735	1
P35908	Keratin, type II cytoskeletal 2 epidermal OS=Homo sapiens GN=KRT2 PE=1 SV=2 - [K22E_HUMAN]	76.68	2	29	41	220	1.21915e+08	1.3352e+07	6.55457e+07	1.32956e+08	1.32956e+08	412.73	221.81	611.738	416.445	530.975	46.79	26	42	47.73	19	25	70.89	33	54	63.85	29	43	64.01	30	56	639	65.3932	8.00146
	Sequence	# PSMs	# Proteins	# Protein Groups	Protein Group Accessions	Modifications	MH+ [Da]	phosphoRS Isoform Probability	phosphoRS Site Probabilities	A8: Area	B8: Area	C8: Area	D8: Area	E8: Area	q-Value	PEP	phosphoRS Binomial Peptide Score	A4	IonScore A4	Exp Value A4	B4	IonScore B4	Exp Value B4	C4	IonScore C4	Exp Value C4	D4	IonScore D4	Exp Value D4	E4	IonScore E4	Exp Value E4	# Missed Cleavages
	GSSSGGGYSSGSSSYGSGGR	10	1	1	P35908		1740.71			2.04662e+06	349528	326674	1.05946e+06	1.05946e+06	0	8.676e-11		High	70.57	9.2392e-06	High	46.51	0.00235754	High	69.3	1.31824e-05	High	28.36	0.171411	High	28.36	0.171411	0
	GGSGGGGSISGGGYGSGGGSGGR	8	1	1	P35908		1741.76			1.28998e+06	243820	1.23785e+06	758192	758192	0	0.0001994		High	55.12	0.000416504	High	35.23	0.0409986	High	37.56	0.0243965	High	35.93	0.037078	High	35.93	0.037078	0
	TAAENDFVTLKK	3	1	1	P35908		1336.71			4.98494e+06	0	5.45677e+06	0	5.44765e+06	0	0.0002233		High	54.12	0.000203891				High	38.33	0.0091				High	24.13	0.230275	1
	AQYEEIAQR	5	6	3	P35908;P02538;P04259		1107.55			3.39859e+07	3.29972e+06	1.78251e+07	2.13722e+07	2.13722e+07	0	0.009586		High	53.08	0.000277018	High	20.93	0.458509	High	51.91	0.000443511	High	41.25	0.00590167	High	41.25	0.00590167	0
	GFSSGSAVVSGGSR	8	1	1	P35908		1254.61			1.3962e+07	4.57024e+06	52703.2	9.78027e+06	1.29631e+07	0	0.0001211		High	50.9	0.000708382	High	37.38	0.0144877	High	68.66	9.72072e-06	High	41.73	0.00508943	High	45.7	0.00195405	0
	LALDVEIATYR	7	9	5	P35908;P13647;P02538;P04259;Q5XKE5		1263.69			1.92108e+06	649436	1.90205e+07	1.63669e+07	1.63669e+07	0	0.0006668		High	49.62	0.000392373	High	25.13	0.109871	High	62.57	2.44027e-05	High	51.11	0.000335729	High	51.11	0.000335729	0
	SLVGLGGTK	6	1	1	P35908		831.499			1.50673e+07	7.45605e+06	1.38417e+07	9.01273e+06	1.31823e+07	0	0.0006108		High	44.53	0.00102011	High	34.56	0.00897609	High	59.97	2.85465e-05	High	43.06	0.00135441	High	60.99	2.18148e-05	0
	VDPEIQNVK	5	1	1	P35908		1041.56			2.45787e+07	4.17863e+06	1.98817e+07	1.25395e+07	1.25395e+07	0	0.001172		High	44.17	0.00137434	High	37.13	0.00590609	High	48.86	0.000553872	High	39.72	0.0045437	High	39.72	0.0045437	0
	YEELQVTVGR	4	1	1	P35908		1193.62			9.06631e+06	0	1.77467e+07	1.19437e+07	1.19437e+07	0	0.0006053		High	43.21	0.00319467				High	28.86	0.111099	High	43	0.00448563	High	43	0.00448563	0
	FLEQQNQVLQTK	7	3	3	P35908;Q7Z794;P04264		1475.79			1.50541e+08	0	6.9374e+07	1.426e+08	1.426e+08	0	0.0001051		High	28.76	0.0821556				High	14.66	2.31007	High	28.03	0.106008	High	28.03	0.106008	0
	TSQNSELNNMQDLVEDYKK	23	1	1	P35908	N8(Deamidated)	2257.04			0	0	1.19558e+06	0	1.96864e+06	0	0.0005897		High	27.02	0.476563				High	37.98	0.039439	Medium	22.63	1.30573	High	22.63	1.30573	1
	NVQDAIADAEQR	6	1	1	P35908		1329.64			3.13313e+06	0	5.81981e+06	2.68085e+06	2.68085e+06	0	0.004355		High	27.01	0.185531				High	32.16	0.0503232	Medium	19.58	1.04481	Medium	19.58	1.04481	0
	FLEQQNQVLQTK	14	3	3	P35908;Q7Z794;P04264	Q7(Deamidated)	1476.77			484534	0	606494	918843	1.12632e+06	0	0.001575		High	26.12	0.224551				High	16.48	1.94768	Low	11.09	6.61331	High	14.54	2.89334	0
	DYQELMNVK	3	4	2	P35908;Q5XKE5		1139.54			7.26924e+06	0	0	7.85916e+06	7.85916e+06	0	0.003044		High	25.57	0.270537							Low	12.11	4.83529	Low	12.11	4.83529	0
	HGGGGGGFGGGGFGSR	5	1	1	P35908		1320.59			2.39718e+06	1.45052e+06	1.22669e+06	1.6935e+06	1.6935e+06	0	0.0005718		High	22.53	0.434769	Medium	15.69	2.0921	High	30.56	0.0652235	High	26.39	0.190695	High	26.39	0.190695	0
	GGGFGGGSSFGGGSGFSGGGFGGGGFGGGR	2	1	1	P35908		2399.03			1.0351e+06	0	408448	0	0	0	0.0004692		High	21.27	1.8191				High	42.15	0.0150617							0
	LNDLEEALQQAK	4	1	1	P35908		1371.72			3.77858e+06	0	1.15314e+07	5.60973e+06	5.60973e+06	0	0.0005718		Medium	19.47	0.929257				High	43.77	0.00349869	High	47.82	0.00137691	High	47.82	0.00137691	0
	LALDVEIATYRK	4	9	5	P35908;P13647;P02538;P04259;Q5XKE5		1391.8			457815	0	941519	2.8906e+06	2.8906e+06	0	0.01157		Medium	19.43	0.221208				Low	17.01	0.484729	High	22.85	0.132553	High	22.85	0.132553	1
	VDLLNQEIEFLK	8	1	1	P35908		1460.81			3.03265e+06	0	5.08664e+07	2.60023e+07	3.70147e+07	0	0.006515		Low	14.86	1.51537				High	78.2	6.75805e-07	High	71.26	3.45654e-06	High	71.26	3.45654e-06	0
	TAAENDFVTLK	5	1	1	P35908		1208.62			8.11417e+06	0	677955	0	0	0	0.001046		Medium	13.62	2.79825				High	14.51	2.61781	High	25.81	0.220828	High	25.81	0.220828	0
	NLDLDSIIAEVK	9	7	5	P35908;P13647;P02538;P04259;Q5XKE5		1329.73			1.27213e+07	2.68798e+07	7.63966e+07	1.10637e+08	1.10637e+08	0	0.005936		Low	10.36	6.27747	High	27.51	0.101572	High	33.73	0.0246984	High	57.36	0.000114416	High	57.36	0.000114416	0
	FGGFGGPGGVGGLGGPGGFGPGGYPGGIHEVSVNQSLLQPLNVK	4	1	1	P35908		4092.07			0	5.72016e+06	1.17965e+07	834736	834736	0	9.404e-05					High	44.18	0.00536632	High	24.04	0.483013	High	10.11	11.0661	High	10.11	11.0661	0
	SISISVAGGGGGFGAAGGFGGR	8	1	1	P35908		1838.92			0	4.36012e+06	9.2902e+06	5.38316e+06	5.38316e+06	0	0.007174					High	34.54	0.046529	High	52.16	0.000725505	High	22.21	0.72231	High	22.21	0.72231	0
	MSGDLSSNVTVSVTSSTISSNVASK	4	1	1	P35908	M1(Oxidation)	2474.21			0	227339	2.20507e+06	1.96041e+06	1.96041e+06	0	0.001806					High	21.01	1.79264	High	24.29	0.79245	High	21.17	1.61475	High	21.17	1.61475	0
	SLVGLGGTKSISISVAGGGGGFGAAGGFGGR	1	1	1	P35908		2651.4			0	1.61343e+06	0	0	0	0	0.00334					High	18.37	0.956964										1
	VLYDAEISQIHQSVTDTNVILSMDNSR	7	1	1	P35908		3048.51			0	920342	1.78909e+07	1.08611e+07	1.08611e+07	0	4.195e-05					High	18.17	3.30796	High	25.67	0.53594	High	40	0.01939	High	40	0.01939	0
	YLDGLTAER	3	1	1	P35908		1037.53			0	0	2.90013e+07	1.29148e+07	1.29148e+07	0	0.005829								High	39.43	0.00863739	High	38.63	0.013325	High	38.63	0.013325	0
	VLYDAEISQIHQSVTDTNVILSMDNSR	4	1	1	P35908	M23(Oxidation)	3064.5			0	0	5.12501e+06	1.60273e+06	1.60273e+06	0	0.01215								High	24.16	0.868905	High	11.83	14.5894	High	11.83	14.5894	0
	MSGDLSSNVTVSVTSSTISSNVASK	3	1	1	P35908		2458.21			0	0	1.73803e+06	3.67492e+06	3.67492e+06	0	8.948e-07								High	15.3	5.57336	High	51.39	0.00133168	High	51.39	0.00133168	0
	FASFIDK	4	18	10	P35908;Q7Z794;P13647;P02538;P04259;Q3SY84;Q14CN4;Q5XKE5;P08729;P05787		827.434			5.38627e+07	0	4.41201e+07	5.11072e+07	5.11072e+07	0.001	0.01343		High	33.21	0.0120815				High	29.77	0.0218258	High	34.2	0.00786992	High	34.2	0.00786992	0
	SKEEAEALYHSK	4	1	1	P35908		1391.69			1.98565e+06	0	990543	1.15752e+06	1.15752e+06	0.001	0.0005718		Low	17.73	1.59464				High	36.95	0.0195277	Low	18.89	1.34158	Medium	18.89	1.34158	1
	TSQNSELNNMQDLVEDYKK	2	1	1	P35908		2256.05			9.98354e+06	0	1.27809e+07	0	0	0.001	0.003298		Low	15.79	6.21779				High	28.72	0.30944							1
	GGSISGGGYGSGGGK	1	1	1	P35908		1197.56			0	0	655673	0	0	0.001	0.0005718								High	49.49	0.000982342							0
	QSGSRGGSGGGGSISGGGYGSGGGSGGR	2	1	1	P35908	Q1(Deamidated)	2257.99			0	134114	406222	0	0	0.002	0.003654					High	21.87	1.51578	High	22.37	1.36861							1
	TSQNSELNNMQDLVEDYK	1	1	1	P35908		2127.96			0	0	970671	0	0	0.002	0.009797								High	24.88	0.715842							0
	IEISELNR	5	2	2	P35908;P04264		973.535			1.61342e+08	3.81211e+06	0	1.45631e+08	1.45631e+08	0.003	0.01161		High	36.39	0.0190006	Low	12.57	4.94972	High	38.13	0.0137588	Medium	35.31	0.031682	Medium	35.31	0.031682	0
	GSSSGGGYSSGSSSYGSGGRQSGSR	1	1	1	P35908		2255.95			0	103572	0	0	0	0.003	0.01539					High	32.47	0.119222										1
	YGSGGGSKGGSISGGGYGSGGGK	3	1	1	P35908		1890.86			0	81426.9	0	64570.8	64570.8	0.003	0.03685					High	11.33	13.0714				Low	11.23	13.8881	Low	11.23	13.8881	1
	WELLQQMNVGTRPINLEPIFQGYIDSLKR	1	1	1	P35908		3458.84			0	0	0	0	0	0.004	0.02271								High	12.22	2.83701							1
	TSQNSELNNMQDLVEDYKK	1	1	1	P35908	M10(Oxidation)	2272.05			0	0	647636	0	0	0.01	0.059								Medium	13.23	11.8596							1
	NKLNDLEEALQQAKEDLAR	3	1	1	P35908		2198.16			0	0	698662	479625	479625	0.016	0.08218								Medium	25.98	0.219543	Medium	19.92	0.906037	Medium	19.92	0.906037	2
	DVDNAYMIK	1	1	1	P35908		1068.5			1.11066e+07	0	0	0	0	0.017	0.06058		Medium	17.87	1.3734													0
	IEISELNR	4	2	2	P35908;P04264	N7(Deamidated)	974.516			179640	193992	0	402390	402390	0.036	0.2728		Low	11.26	4.72843	Medium	17.85	0.826857				Low	14.39	2.94407	Low	14.39	2.94407	0
	EIKIEISELNR	3	1	1	P35908		1343.75			434991	0	0	585199	585199	0.05	0.1696		Low	11.46	2.78296							Low	15.39	1.35717	Low	15.39	1.35717	1
	NKLNDLEEALQQAK	1	1	1	P35908		1613.86			0	0	3.26526e+06	0	0	0.053	0.4272								Low	16.6	1.75787							1
	LLEGEECR	1	10	6	P35908;P13647;P02538;P04259;Q3SY84;Q8N1N4		948.447			186607	0	0	0	0	0.076	0.2458		Low	10.96	4.301													0
	YLDGLTAERTSQNSELNNMQDLVEDYKK	2	1	1	P35908	S11(Phospho)	3354.52	0.424018	Y(1): 3.2; T(6): 10.9; T(10): 42.4; S(11): 42.4; S(14): 1.1; Y(26): 0.1	0	18849.6	0	0	0			27.5414				Low	11.5	29.7868										2
P02538	Keratin, type II cytoskeletal 6A OS=Homo sapiens GN=KRT6A PE=1 SV=3 - [K2C6A_HUMAN]	51.42	1	5	33	138	4.49486e+07	1.11156e+07	4.65124e+07	6.10387e+07	6.58355e+07	398.492	131.116	312.287	410.328	567.454	43.79	26	31	27.84	13	13	39.54	22	28	41.67	23	27	44.68	26	39	564	60.0083	8.00146
	Sequence	# PSMs	# Proteins	# Protein Groups	Protein Group Accessions	Modifications	MH+ [Da]	phosphoRS Isoform Probability	phosphoRS Site Probabilities	A8: Area	B8: Area	C8: Area	D8: Area	E8: Area	q-Value	PEP	phosphoRS Binomial Peptide Score	A4	IonScore A4	Exp Value A4	B4	IonScore B4	Exp Value B4	C4	IonScore C4	Exp Value C4	D4	IonScore D4	Exp Value D4	E4	IonScore E4	Exp Value E4	# Missed Cleavages
	AIGGGLSSVGGGSSTIK	7	2	1	P02538		1447.78			1.2401e+07	2.15836e+06	0	9.24443e+06	9.24443e+06	0	5.959e-06		High	85.08	2.06764e-07	High	23.04	0.343145	High	51.37	0.000378953	High	102.77	2.95929e-09	High	102.77	2.95929e-09	0
	ADTLTDEINFLR	8	3	2	P02538;P04259		1407.72			1.70794e+07	0	5.66907e+06	1.46676e+07	1.46676e+07	0	0.0002252		High	79.72	9.37538e-07				High	69.46	1.12277e-05	High	49.07	0.00128897	High	64.18	3.68003e-05	0
	AQYEEIAQR	5	6	3	P35908;P02538;P04259		1107.55			3.39859e+07	3.29972e+06	1.78251e+07	2.13722e+07	2.13722e+07	0	0.009586		High	53.08	0.000277018	High	20.93	0.458509	High	51.91	0.000443511	High	41.25	0.00590167	High	41.25	0.00590167	0
	LALDVEIATYR	7	9	5	P35908;P13647;P02538;P04259;Q5XKE5		1263.69			1.92108e+06	649436	1.90205e+07	1.63669e+07	1.63669e+07	0	0.0006668		High	49.62	0.000392373	High	25.13	0.109871	High	62.57	2.44027e-05	High	51.11	0.000335729	High	51.11	0.000335729	0
	NTKQEIAEINR	4	3	2	P02538;P04259		1315.7			969395	0	0	699751	699751	0	0.002844		High	48.23	0.000989819							Low	14.63	2.63083	Low	14.63	2.63083	1
	ASTSTTIR	5	3	2	P02538;P04259	N-Term(Acetyl)	878.463			9.5584e+06	949924	1.58979e+06	4.45438e+06	4.45438e+06	0	0.001747		High	45.63	0.00128421	High	31.48	0.0371965	High	43.54	0.00220852	High	60.43	4.56036e-05	High	60.43	4.56036e-05	0
	AEAESWYQTK	4	4	2	P02538;P04259		1212.55			1.12346e+07	0	2.08037e+06	1.03862e+07	1.03862e+07	0	6.374e-05		High	43.61	0.00408728				High	30.74	0.0678041	Medium	22.71	0.433727	Medium	22.71	0.433727	0
	TAAENEFVTLK	1	4	2	P02538;P04259		1222.63			6.95925e+06	0	0	0	0	0	2.201e-05		High	41.92	0.00403287													0
	TAAENEFVTLKK	5	4	2	P02538;P04259		1350.74			4.45781e+06	0	1.03292e+06	3.20257e+06	3.20257e+06	0	0.0001977		High	34.8	0.0152155				High	27.35	0.0947998	Medium	17.54	0.878345	High	61.15	3.82146e-05	1
	SGFSSVSVSR	6	1	1	P02538		1012.51			7.61036e+06	1.19571e+06	1.59377e+06	5.92553e+06	5.92553e+06	0	0.009402		High	27.64	0.0831663	High	85.21	1.39653e-07	High	19.71	0.537735	High	35.17	0.0152652	High	35.17	0.0152652	0
	WTLLQEQGTK	3	4	3	P13647;P02538;P04259		1203.64			4.69971e+07	3.1672e+06	1.63937e+07	0	0	0	0.004169		High	27.63	0.124088	Low	17.51	1.27564	Medium	11.04	5.82807							0
	SLYGLGGSK	3	3	2	P02538;P04259		881.477			1.57596e+07	0	0	8.68612e+06	8.68612e+06	0	0.007292		High	20.35	0.225569							High	40.66	0.00207881	High	40.66	0.00207881	0
	LALDVEIATYRK	4	9	5	P35908;P13647;P02538;P04259;Q5XKE5		1391.8			457815	0	941519	2.8906e+06	2.8906e+06	0	0.01157		Medium	19.43	0.221208				Low	17.01	0.484729	High	22.85	0.132553	High	22.85	0.132553	1
	NKYEDEINKR	9	6	5	P04264;P13647;P02538;P04259;P05787		1308.66			7.9232e+06	624422	3.89398e+06	7.39304e+06	7.39304e+06	0	0.009878		Low	14.29	2.94934	High	22.13	0.479164	High	40.24	0.00871484	High	46.04	0.00229722	High	46.04	0.00229722	2
	LLKEYQELMNVK	3	3	2	P02538;P04259		1507.83			316246	0	0	1.54011e+06	1.54011e+06	0	3.419e-06		Low	11.78	3.46806							High	54.77	0.000146541	High	54.77	0.000146541	1
	NLDLDSIIAEVK	9	7	5	P35908;P13647;P02538;P04259;Q5XKE5		1329.73			1.27213e+07	2.68798e+07	7.63966e+07	1.10637e+08	1.10637e+08	0	0.005936		Low	10.36	6.27747	High	27.51	0.101572	High	33.73	0.0246984	High	57.36	0.000114416	High	57.36	0.000114416	0
	AIGGGLSSVGGGSSTIKYTTTSSSSR	3	2	1	P02538		2418.22			0	190410	0	88032.4	88032.4	0	0.001952					High	36.27	0.0367408				Medium	15.01	4.51008	Medium	15.01	4.51008	1
	ALYDAELSQMQTHISDTSVVLSMDNNR	4	3	2	P02538;P04259		3038.44			0	0	0	8.72859e+06	8.72859e+06	0	7.4e-09											High	70.75	2.66133e-05	High	70.75	2.66133e-05	0
	GMQDLVEDFK	4	1	1	P02538		1181.56			2.77227e+06	0	1.24307e+06	3.99084e+06	3.99084e+06	0.001	0.0006972		High	35.33	0.0293382				High	40.75	0.0065713	High	18.14	1.20007	High	18.14	1.20007	0
	YEELQVTAGR	4	3	1	P02538		1165.59			2.11374e+07	609610	5.26165e+06	0	1.67972e+07	0.001	0.001072		High	33.74	0.0327568	High	11.62	5.29918	High	42.09	0.0060442				High	26.13	0.241099	0
	FASFIDK	4	18	10	P35908;Q7Z794;P13647;P02538;P04259;Q3SY84;Q14CN4;Q5XKE5;P08729;P05787		827.434			5.38627e+07	0	4.41201e+07	5.11072e+07	5.11072e+07	0.001	0.01343		High	33.21	0.0120815				High	29.77	0.0218258	High	34.2	0.00786992	High	34.2	0.00786992	0
	QNLEPLFEQYINNLR	5	4	3	P13647;P02538;P04259		1890.98			0	222217	6.58387e+06	1.07788e+07	1.07788e+07	0.001	0.002218					High	13.82	4.7616	High	22.99	0.536502	Medium	19.77	1.01379	Medium	19.77	1.01379	0
	QLDSIVGER	5	3	2	P13647;P02538		1016.54			1.50148e+07	483108	5.18049e+06	7.14352e+06	7.14352e+06	0.002	0.009961		High	58.7	8.58615e-05	Medium	21.79	0.454612	High	51.52	0.000600751	Medium	34.84	0.0278553	High	34.84	0.0278553	0
	EYQELMNVK	3	4	3	P02538;P04259;P05787		1153.56			0	0	5.61063e+06	4.62382e+06	4.62382e+06	0.002	0.01064								High	13.47	3.30813	High	27.65	0.124033	Medium	27.65	0.124033	0
	ALYDAELSQMQTHISDTSVVLSMDNNR	1	3	2	P02538;P04259	M10(Oxidation)	3054.42			0	0	0	0	0	0.002	0.004703								High	12.94	16.6549							0
	ALYDAELSQMQTHISDTSVVLSMDNNR	1	3	2	P02538;P04259	Q11(Deamidated)	3039.42			0	0	0	0	0	0.006	0.08125					High	10.41	31.0417										0
	SRAEAESWYQTK	4	4	2	P02538;P04259		1455.7			1.85599e+06	0	524791	2.01819e+06	2.01819e+06	0.01	0.04581		Low	17.91	1.74186				Medium	18.81	1.38427	Medium	23.45	0.487101	Low	23.45	0.487101	1
	GMQDLVEDFK	3	1	1	P02538	M2(Oxidation)	1197.55			3.69937e+06	0	0	0	0	0.01	0.04218		Low	12.11	4.42312							Medium	10.48	7.70909	Medium	10.48	7.70909	0
	NKLEGLEDALQKAK	4	3	2	P02538;P04259	N1(Deamidated); K2(Acetyl)	1599.85			0	0	0	0	3.57628e+07	0.026	0.128														Medium	38.86	0.0105769	2
	QEIAEINR	1	3	2	P02538;P04259		972.511			2.16658e+06	0	0	0	0	0.033	0.09728		Medium	11.54	4.26134													0
	NKLEGLEDALQK	3	3	2	P02538;P04259		1357.73			524817	0	0	540714	540714	0.071	0.2286		Low	12.77	3.68591							Low	10.02	7.09724	Low	10.02	7.09724	1
	LLEGEECR	1	10	6	P35908;P13647;P02538;P04259;Q3SY84;Q8N1N4		948.447			186607	0	0	0	0	0.076	0.2458		Low	10.96	4.301													0
	NKYEDEINK	1	7	6	P04264;P13647;P02538;P04259;Q5XKE5;P05787		1152.56			0	0	83408.1	0	0	0.077	0.6106								Low	13.42	4.95937							1
	GRLDSELR	1	5	4	P13647;P02538;P04259;Q5XKE5		945.511			496367	0	0	0	0	0.185	0.5873		Low	22.19	0.316167													1
	LEGLEDALQKAKQDLAR	1	3	2	P02538;P04259	N-Term(Acetyl); Q9(Deamidated); Q13(Deamidated)	1942.01			0	0	0	0	1.16297e+07	0.385	0.9676														Low	17.15	2.01908	2
	FLEQQNKVLETKWTLLQEQGTK	1	1	1	P02538	Q5(Deamidated); N6(Deamidated)	2663.38			0	0	4.48252e+06	0	0	0.759	1								Low	11.53	7.094							2
	ALYDAELSQMQTHISDTSVVLSMDNNR	1	3	2	P02538;P04259	M10(Oxidation); M23(Oxidation)	3070.41			1.40005e+06	0	0	0	0				Low	10.11	34.3343													0
P13645	Keratin, type I cytoskeletal 10 OS=Homo sapiens GN=KRT10 PE=1 SV=6 - [K1C10_HUMAN]	47.77	5	26	31	254	8.20129e+07	2.69401e+07	8.11924e+07	7.48479e+07	8.48965e+07	386.424	273.881	736.989	380.723	533.273	30.48	21	38	36.3	19	29	45.72	29	74	46.58	29	50	46.58	29	63	584	58.7917	5.21143
	Sequence	# PSMs	# Proteins	# Protein Groups	Protein Group Accessions	Modifications	MH+ [Da]	phosphoRS Isoform Probability	phosphoRS Site Probabilities	A8: Area	B8: Area	C8: Area	D8: Area	E8: Area	q-Value	PEP	phosphoRS Binomial Peptide Score	A4	IonScore A4	Exp Value A4	B4	IonScore B4	Exp Value B4	C4	IonScore C4	Exp Value C4	D4	IonScore D4	Exp Value D4	E4	IonScore E4	Exp Value E4	# Missed Cleavages
	ALEESNYELEGK	7	1	1	P13645		1381.65			7.97832e+07	1.02664e+06	7.6907e+07	7.76221e+07	7.76221e+07	0	0.001072		High	86.76	2.07594e-07	High	60.18	9.2774e-05	High	47.88	0.00176127	High	39.45	0.0118438	High	39.45	0.0118438	0
	SLLEGEGSSGGGGR	7	1	1	P13645		1262.6			2.69607e+07	1.138e+06	1.74438e+07	1.44317e+07	1.44317e+07	0	0.0005718		High	44.18	0.00248455	High	12.34	4.07828	High	52.14	0.00042827	High	23.09	0.345354	High	39.23	0.00937281	0
	GSLGGGFSSGGFSGGSFSR	7	1	1	P13645		1707.78			1.91818e+07	3.69572e+07	1.15733e+07	1.08415e+07	1.08415e+07	0	6.447e-05		High	42.84	0.00811454	High	52.36	0.00088886	High	53.42	0.000698862	High	36.96	0.031837	High	36.96	0.031837	0
	SQYEQLAEQNR	9	1	1	P13645		1365.64			2.66727e+07	1.42947e+06	1.78504e+07	2.16956e+07	2.16956e+07	0	0.001268		High	42.56	0.00549911	High	34.21	0.034897	High	33.44	0.0423459	High	29.73	0.10535	High	29.73	0.10535	0
	YENEVALR	4	1	1	P13645		993.507			4.70451e+06	0	8.96172e+06	5.07713e+06	5.07713e+06	0	0.001308		High	41.92	0.00369867				High	28.14	0.110032	High	41.61	0.00552882	High	41.61	0.00552882	0
	QSVEADINGLR	9	3	1	P13645	N8(Deamidated)	1202.61			139840	0	3.54289e+06	452636	774308	0	0.0007981		High	41.35	0.0054742				High	81.23	5.41663e-07	High	42.21	0.00487852	High	70.45	7.54164e-06	0
	LKYENEVALR	7	1	1	P13645		1234.69			1.84318e+07	929119	2.6639e+07	1.74042e+07	1.99949e+07	0	0.0007802		Low	39.75	0.00434294	High	48.45	0.000519403	High	55.95	0.000110659	High	36.61	0.0102807	High	45.19	0.00141206	1
	SQYEQLAEQNRK	10	1	1	P13645		1493.74			1.73277e+07	9.28025e+06	1.78212e+07	1.70771e+07	1.70771e+07	0	0.008822		High	39.59	0.0133309	High	14.17	4.04263	High	34.64	0.0401447	High	31.36	0.086969	High	31.36	0.086969	1
	QSVEADINGLR	6	3	1	P13645		1201.62			6.09795e+06	181835	1.17913e+07	3.65147e+06	3.65147e+06	0	0.002276		High	35.32	0.0208132	High	25.6	0.188665	High	59.49	0.000101102	Low	16.05	1.73074	Low	16.05	1.73074	0
	ELTTEIDNNIEQISSYK	8	1	1	P13645		1996.98			2.04433e+07	0	2.587e+07	7.50974e+06	7.50974e+06	0	0.0005718		High	34.07	0.0621107				High	36.48	0.0367158	High	18.76	1.96176	High	18.76	1.96176	0
	QSVEADINGLRR	7	2	1	P13645	N8(Deamidated)	1358.71			669416	0	3.99298e+06	825677	825677	0	0.0003045		Medium	30.54	0.0751059				High	23.66	0.362719	High	35.73	0.0239635	High	35.73	0.0239635	1
	QSLEASLAETEGR	7	1	1	P13645		1390.69			9.80763e+06	374590	1.29152e+07	1.06158e+07	1.46879e+07	0	5.34e-05		High	29.62	0.11482	High	39.15	0.0130375	High	30.33	0.0902269	High	53.81	0.000385133	High	53.81	0.000385133	0
	VLDELTLTK	5	1	1	P13645		1031.6			5.10482e+07	1.81362e+06	9.17927e+07	5.87468e+07	5.87468e+07	0	0.0003781		High	29.06	0.0194319	Low	16.96	0.31112	High	40.24	0.00181204	High	45.64	0.00057445	High	45.64	0.00057445	0
	SKELTTEIDNNIEQISSYK	6	1	1	P13645		2212.11			240135	433206	963006	581511	581511	0	0.0002598		Low	25.32	0.514823	High	12.81	8.81743	High	26.06	0.370003	High	18.19	2.34384	High	27.71	0.261775	1
	ELTTEIDNNIEQISSYK	20	1	1	P13645	N9(Deamidated)	1997.96			801882	0	765786	1.46889e+06	1.46889e+06	0	0.009267		High	18.13	2.56026				High	23.25	0.774075	High	25.67	0.458158	High	25.67	0.458158	0
	NVSTGDVNVEMNAAPGVDLTQLLNNMR	4	1	1	P13645	M11(Oxidation)	2888.4			0	1.92586e+06	1.31128e+07	0	0	0	2.475e-07					High	36.92	0.0509309	High	68.23	3.71652e-05							0
	NVSTGDVNVEMNAAPGVDLTQLLNNMR	9	1	1	P13645		2872.41			0	1.89404e+07	5.39484e+07	1.07522e+06	1.07522e+06	0	0.0007124					High	36.19	0.0597604	High	23.55	1.02709	High	48.89	0.00300144	High	48.89	0.00300144	0
	IRLENEIQTYR	4	1	1	P13645		1434.78			0	1.0033e+06	1.1034e+07	8.88103e+06	8.88103e+06	0	0.003076					Medium	21.35	0.405985	Low	10.92	4.59971	High	13.82	2.33412	High	13.82	2.33412	1
	NVSTGDVNVEMNAAPGVDLTQLLNNMR	3	1	1	P13645	M11(Oxidation); M26(Oxidation)	2904.4			0	5.08554e+06	0	4.89563e+06	4.89563e+06	0	0.001216					Medium	21.22	2.0901				High	16	6.74442	High	16	6.74442	0
	NQILNLTTDNANILLQIDNAR	6	1	1	P13645		2367.27			0	402519	2.54782e+07	46049	46049	0	3.127e-06					High	20.5	0.534305	High	73.75	2.27084e-06	High	19.75	0.502616	High	19.75	0.502616	0
	ADLEMQIESLTEELAYLKK	7	1	1	P13645		2224.15			0	0	3.9272e+07	2.6658e+07	2.6658e+07	0	2.241e-05								High	53.14	0.000509796	High	48.77	0.00125107	High	48.77	0.00125107	1
	TIDDLKNQILNLTTDNANILLQIDNAR	6	1	1	P13645		3052.65			0	0	1.35318e+07	1.6856e+06	1.6856e+06	0	2.875e-06								High	39.03	0.00450093	High	61.26	2.69341e-05	High	61.26	2.69341e-05	1
	NVQALEIELQSQLALK	4	1	1	P13645		1797.02			0	0	2.34166e+07	2.15058e+07	2.15058e+07	0	3.446e-05								High	38.61	0.00319513	High	14.96	0.740437	High	14.96	0.740437	0
	ADLEMQIESLTEELAYLK	1	1	1	P13645	M5(Oxidation)	2112.05			0	0	2.81563e+06	0	0	0	0.0005718								High	29.4	0.185025							0
	VTMQNLNDR	19	7	5	P13645;P02533;P08779;Q7Z3Z0;Q7Z3Y8	N7(Deamidated)	1091.52			1.51122e+06	258343	1.14506e+06	1.09054e+06	1.09054e+06	0.001	0.0005718		High	43.77	0.00240732	High	25.82	0.152247	High	59.32	8.14556e-05	Low	21.57	0.511672	Low	21.57	0.511672	0
	DAEAWFNEK	6	4	3	P13645;Q7Z3Z0;Q7Z3Y8		1109.49			7.61791e+07	2.49226e+07	6.41709e+07	7.50057e+07	1.05151e+08	0.001	0.002133		Low	29.93	0.0506092	High	36.37	0.0136213	High	32.14	0.041483	High	32.51	0.0329055	High	32.51	0.0329055	0
	LENEIQTYR	5	1	1	P13645		1165.59			2.12234e+07	729681	510007	2.09171e+07	2.09171e+07	0.001	0.0006348		High	26.19	0.197999	High	15.75	1.95297	High	38.24	0.0115476	Low	12.14	6.04222	Low	12.14	6.04222	0
	QSVEADINGLRR	4	2	1	P13645		1357.73			2.02781e+07	0	0	1.82767e+07	2.10116e+07	0.001	0.004472		Medium	25.76	0.198697							Low	20.93	0.656686	High	33.6	0.0343974	1
	VTMQNLNDR	3	7	5	P13645;P02533;P08779;Q7Z3Z0;Q7Z3Y8	M3(Oxidation); Q4(Deamidated)	1107.51			0	0	59781.7	0	0	0.001	0.00149								High	24.54	0.231854							0
	ADLEMQIESLTEELAYLKK	3	1	1	P13645	M5(Oxidation)	2240.15			0	0	4.46788e+06	0	3910519	0.001	0.0005718								High	20.4	1.10992				Medium	14.41	4.11508	1
	ALEESNYELEGK	1	1	1	P13645	N6(Deamidated)	1382.64			0	0	0	0	0	0.001	0.0006814								High	18.17	1.56825							0
	DAEAWFNEK	4	4	3	P13645;Q7Z3Z0;Q7Z3Y8	N7(Deamidated)	1110.48			359480	0	331238	411537	411537	0.002	0.004952		Medium	24.23	0.225222				High	25.44	0.167312	Medium	16.7	1.21543	Medium	16.7	1.21543	0
	NHEEEMKDLR	4	1	1	P13645		1300.6			1.57587e+06	0	0	807506	807506	0.002	0.007804		Low	22.54	0.491438							Medium	31.18	0.0664914	High	45.31	0.00235407	1
	SKELTTEIDNNIEQISSYK	9	1	1	P13645	N10(Deamidated)	2213.1			691181	0	1.42013e+06	1.49309e+06	1.49309e+06	0.002	0.00874		High	18.7	2.51312				Low	14.42	6.4331	High	16.83	3.46303	High	16.83	3.46303	1
	SEITELR	4	1	1	P13645		847.457			7.78799e+06	0	1.0786e+07	1.03386e+07	1.03386e+07	0.002	0.006189		Low	16.02	1.08515				High	33.38	0.0241768	Medium	14.68	2.15478	Medium	14.68	2.15478	0
	LAADDFR	6	17	7	P13645;P02533;P08779;Q04695;P08727;P05783;Q14525		807.4			5.96381e+07	2.53855e+06	7.48774e+07	4.57412e+07	5.14615e+07	0.003	0.04688		High	28.27	0.0784149	High	14.9	1.7021	High	28.22	0.0814321	Medium	35.01	0.0174945	Medium	43.35	0.00301472	0
	LASYLDKVR	3	7	5	P13645;P02533;P08779;Q04695;P08727		1064.61			0	309807	0	63990.8	63990.8	0.003	0.01873					High	24.54	0.0738277				Low	15.55	0.789865	Low	15.55	0.789865	1
	TIDDLKNQILNLTTDNANILLQIDNAR	5	1	1	P13645	N18(Deamidated)	3053.63			0	0	0	0	0	0.003	0.01678								High	24.89	0.156007							1
	LASYLDK	5	8	6	P13645;P02533;P08779;Q04695;P08727;P35527		809.441			9.00765e+07	6.95274e+06	7.31077e+07	7.19159e+07	7.19159e+07	0.004	0.05958		Low	10.94	1.82016	High	26.59	0.0495574	High	24.28	0.0602799	Medium	23.28	0.0758879	Medium	23.28	0.0758879	0
	VTMQNLNDR	1	7	5	P13645;P02533;P08779;Q7Z3Z0;Q7Z3Y8		1090.53			0	1.49341e+07	0	0	0	0.004	0.05128					High	24.11	0.307803										0
	VTMQNLNDR	1	7	5	P13645;P02533;P08779;Q7Z3Z0;Q7Z3Y8	M3(Oxidation)	1106.53			0	0	246895	0	0	0.007	0.0337								High	28.04	0.116207							0
	ELTTEIDNNIEQISSYKSEITELRR	3	1	1	P13645		2981.52			0	0	1.44289e+06	1.53131e+06	1.53131e+06	0.008	0.041								High	18.5	1.7466	Low	13.93	5.4112	Low	13.93	5.4112	2
	IKEWYEK	1	1	1	P13645		995.525			0	0	1.12559e+06	0	0	0.039	0.3213								Medium	21.8	0.33332							1
	KDAEAWFNEK	4	2	1	P13645		1237.59			2.11911e+06	0	1.29043e+06	1.36452e+06	1.36452e+06	0.041	0.1789		Low	29.74	0.0868998				Medium	18.79	1.38802	Low	22.85	0.437608	Medium	22.85	0.437608	1
P04259	Keratin, type II cytoskeletal 6B OS=Homo sapiens GN=KRT6B PE=1 SV=5 - [K2C6B_HUMAN]	47.87	1	4	32	133	6.73719e+07	2.32722e+07	7.47973e+07	9.88217e+07	9.88217e+07	332.422	71.3086	325.809	340.543	477.087	42.02	25	29	24.65	11	11	37.59	22	29	38.48	21	26	39.72	23	38	564	60.0303	8.00146
	Sequence	# PSMs	# Proteins	# Protein Groups	Protein Group Accessions	Modifications	MH+ [Da]	phosphoRS Isoform Probability	phosphoRS Site Probabilities	A8: Area	B8: Area	C8: Area	D8: Area	E8: Area	q-Value	PEP	phosphoRS Binomial Peptide Score	A4	IonScore A4	Exp Value A4	B4	IonScore B4	Exp Value B4	C4	IonScore C4	Exp Value C4	D4	IonScore D4	Exp Value D4	E4	IonScore E4	Exp Value E4	# Missed Cleavages
	ADTLTDEINFLR	8	3	2	P02538;P04259		1407.72			1.70794e+07	0	5.66907e+06	1.46676e+07	1.46676e+07	0	0.0002252		High	79.72	9.37538e-07				High	69.46	1.12277e-05	High	49.07	0.00128897	High	64.18	3.68003e-05	0
	AQYEEIAQR	5	6	3	P35908;P02538;P04259		1107.55			3.39859e+07	3.29972e+06	1.78251e+07	2.13722e+07	2.13722e+07	0	0.009586		High	53.08	0.000277018	High	20.93	0.458509	High	51.91	0.000443511	High	41.25	0.00590167	High	41.25	0.00590167	0
	LALDVEIATYR	7	9	5	P35908;P13647;P02538;P04259;Q5XKE5		1263.69			1.92108e+06	649436	1.90205e+07	1.63669e+07	1.63669e+07	0	0.0006668		High	49.62	0.000392373	High	25.13	0.109871	High	62.57	2.44027e-05	High	51.11	0.000335729	High	51.11	0.000335729	0
	NTKQEIAEINR	4	3	2	P02538;P04259		1315.7			969395	0	0	699751	699751	0	0.002844		High	48.23	0.000989819							Low	14.63	2.63083	Low	14.63	2.63083	1
	SGFSSISVSR	3	2	1	P04259		1026.53			1.2245e+07	867177	1.28889e+06	0	0	0	0.0002858		High	47.75	0.000796593	High	45.96	0.00111419	High	84.46	1.8442e-07							0
	ASTSTTIR	5	3	2	P02538;P04259	N-Term(Acetyl)	878.463			9.5584e+06	949924	1.58979e+06	4.45438e+06	4.45438e+06	0	0.001747		High	45.63	0.00128421	High	31.48	0.0371965	High	43.54	0.00220852	High	60.43	4.56036e-05	High	60.43	4.56036e-05	0
	AEAESWYQTK	4	4	2	P02538;P04259		1212.55			1.12346e+07	0	2.08037e+06	1.03862e+07	1.03862e+07	0	6.374e-05		High	43.61	0.00408728				High	30.74	0.0678041	Medium	22.71	0.433727	Medium	22.71	0.433727	0
	YEELQITAGR	8	2	2	P04264;P04259		1179.61			1.01256e+08	3.96372e+07	1.03875e+08	1.34721e+08	1.34721e+08	0	0.0002322		High	43.1	0.00407006	High	20.74	0.625754	High	44.64	0.00328957	High	39.05	0.0119038	High	43.6	0.0042342	0
	TAAENEFVTLK	1	4	2	P02538;P04259		1222.63			6.95925e+06	0	0	0	0	0	2.201e-05		High	41.92	0.00403287													0
	TAAENEFVTLKK	5	4	2	P02538;P04259		1350.74			4.45781e+06	0	1.03292e+06	3.20257e+06	3.20257e+06	0	0.0001977		High	34.8	0.0152155				High	27.35	0.0947998	Medium	17.54	0.878345	High	61.15	3.82146e-05	1
	WTLLQEQGTK	3	4	3	P13647;P02538;P04259		1203.64			4.69971e+07	3.1672e+06	1.63937e+07	0	0	0	0.004169		High	27.63	0.124088	Low	17.51	1.27564	Medium	11.04	5.82807							0
	ATGGGLSSVGGGSSTIK	6	1	1	P04259		1435.74			5.22732e+06	260378	520613	2.89452e+06	2.89452e+06	0	0.0005718		Medium	26.42	0.211388	High	11.72	5.98276	High	40.92	0.0063514	High	30.67	0.0752908	High	30.67	0.0752908	0
	QLDNIVGER	2	1	1	P04259		1043.55			5.51041e+06	0	622420	0	0	0	0.002373		High	23.22	0.306107				Low	10.62	7.72897							0
	SLYGLGGSK	3	3	2	P02538;P04259		881.477			1.57596e+07	0	0	8.68612e+06	8.68612e+06	0	0.007292		High	20.35	0.225569							High	40.66	0.00207881	High	40.66	0.00207881	0
	LALDVEIATYRK	4	9	5	P35908;P13647;P02538;P04259;Q5XKE5		1391.8			457815	0	941519	2.8906e+06	2.8906e+06	0	0.01157		Medium	19.43	0.221208				Low	17.01	0.484729	High	22.85	0.132553	High	22.85	0.132553	1
	NKYEDEINKR	9	6	5	P04264;P13647;P02538;P04259;P05787		1308.66			7.9232e+06	624422	3.89398e+06	7.39304e+06	7.39304e+06	0	0.009878		Low	14.29	2.94934	High	22.13	0.479164	High	40.24	0.00871484	High	46.04	0.00229722	High	46.04	0.00229722	2
	LLKEYQELMNVK	3	3	2	P02538;P04259		1507.83			316246	0	0	1.54011e+06	1.54011e+06	0	3.419e-06		Low	11.78	3.46806							High	54.77	0.000146541	High	54.77	0.000146541	1
	NLDLDSIIAEVK	9	7	5	P35908;P13647;P02538;P04259;Q5XKE5		1329.73			1.27213e+07	2.68798e+07	7.63966e+07	1.10637e+08	1.10637e+08	0	0.005936		Low	10.36	6.27747	High	27.51	0.101572	High	33.73	0.0246984	High	57.36	0.000114416	High	57.36	0.000114416	0
	NMQDLVEDLK	4	2	1	P04259		1204.59			0	0	511421	1.94462e+06	1.94462e+06	0	0.001228								High	10.06	8.36365	High	19.79	0.807098	High	26.05	0.19505	0
	ALYDAELSQMQTHISDTSVVLSMDNNR	4	3	2	P02538;P04259		3038.44			0	0	0	8.72859e+06	8.72859e+06	0	7.4e-09											High	70.75	2.66133e-05	High	70.75	2.66133e-05	0
	FASFIDK	4	18	10	P35908;Q7Z794;P13647;P02538;P04259;Q3SY84;Q14CN4;Q5XKE5;P08729;P05787		827.434			5.38627e+07	0	4.41201e+07	5.11072e+07	5.11072e+07	0.001	0.01343		High	33.21	0.0120815				High	29.77	0.0218258	High	34.2	0.00786992	High	34.2	0.00786992	0
	YEELQITAGR	4	2	2	P04264;P04259	Q5(Deamidated)	1180.59			161672	0	276593	196085	196085	0.001	0.001478		Medium	29.74	0.0880146				High	31.21	0.0675852	High	23.55	0.485727	High	23.55	0.485727	0
	QNLEPLFEQYINNLR	5	4	3	P13647;P02538;P04259		1890.98			0	222217	6.58387e+06	1.07788e+07	1.07788e+07	0.001	0.002218					High	13.82	4.7616	High	22.99	0.536502	Medium	19.77	1.01379	Medium	19.77	1.01379	0
	EYQELMNVK	3	4	3	P02538;P04259;P05787		1153.56			0	0	5.61063e+06	4.62382e+06	4.62382e+06	0.002	0.01064								High	13.47	3.30813	High	27.65	0.124033	Medium	27.65	0.124033	0
	ALYDAELSQMQTHISDTSVVLSMDNNR	1	3	2	P02538;P04259	M10(Oxidation)	3054.42			0	0	0	0	0	0.002	0.004703								High	12.94	16.6549							0
	ALYDAELSQMQTHISDTSVVLSMDNNR	1	3	2	P02538;P04259	Q11(Deamidated)	3039.42			0	0	0	0	0	0.006	0.08125					High	10.41	31.0417										0
	SRAEAESWYQTK	4	4	2	P02538;P04259		1455.7			1.85599e+06	0	524791	2.01819e+06	2.01819e+06	0.01	0.04581		Low	17.91	1.74186				Medium	18.81	1.38427	Medium	23.45	0.487101	Low	23.45	0.487101	1
	NKLEGLEDALQKAK	4	3	2	P02538;P04259	N1(Deamidated); K2(Acetyl)	1599.85			0	0	0	0	3.57628e+07	0.026	0.128														Medium	38.86	0.0105769	2
	QEIAEINR	1	3	2	P02538;P04259		972.511			2.16658e+06	0	0	0	0	0.033	0.09728		Medium	11.54	4.26134													0
	NKLEGLEDALQK	3	3	2	P02538;P04259		1357.73			524817	0	0	540714	540714	0.071	0.2286		Low	12.77	3.68591							Low	10.02	7.09724	Low	10.02	7.09724	1
	LLEGEECR	1	10	6	P35908;P13647;P02538;P04259;Q3SY84;Q8N1N4		948.447			186607	0	0	0	0	0.076	0.2458		Low	10.96	4.301													0
	NKYEDEINK	1	7	6	P04264;P13647;P02538;P04259;Q5XKE5;P05787		1152.56			0	0	83408.1	0	0	0.077	0.6106								Low	13.42	4.95937							1
	GRLDSELR	1	5	4	P13647;P02538;P04259;Q5XKE5		945.511			496367	0	0	0	0	0.185	0.5873		Low	22.19	0.316167													1
	RQLDNIVGER	1	1	1	P04259	Q2(Deamidated); N5(Deamidated)	1201.62			0	0	4.50796e+06	0	0	0.236	1								Low	15.86	1.97417							1
	LEGLEDALQKAKQDLAR	1	3	2	P02538;P04259	N-Term(Acetyl); Q9(Deamidated); Q13(Deamidated)	1942.01			0	0	0	0	1.16297e+07	0.385	0.9676														Low	17.15	2.01908	2
	ALYDAELSQMQTHISDTSVVLSMDNNR	1	3	2	P02538;P04259	M10(Oxidation); M23(Oxidation)	3070.41			1.40005e+06	0	0	0	0				Low	10.11	34.3343													0
P02533	Keratin, type I cytoskeletal 14 OS=Homo sapiens GN=KRT14 PE=1 SV=4 - [K1C14_HUMAN]	60.17	4	9	28	147	5.67201e+07	8.1418e+06	5.45884e+07	4.86513e+07	5.05581e+07	273.96	76.23	315.561	303.587	426.185	42.58	19	31	17.58	9	13	43.43	19	34	53.6	22	29	55.93	23	40	472	51.5294	5.16064
	Sequence	# PSMs	# Proteins	# Protein Groups	Protein Group Accessions	Modifications	MH+ [Da]	phosphoRS Isoform Probability	phosphoRS Site Probabilities	A8: Area	B8: Area	C8: Area	D8: Area	E8: Area	q-Value	PEP	phosphoRS Binomial Peptide Score	A4	IonScore A4	Exp Value A4	B4	IonScore B4	Exp Value B4	C4	IonScore C4	Exp Value C4	D4	IonScore D4	Exp Value D4	E4	IonScore E4	Exp Value E4	# Missed Cleavages
	ASLENSLEETK	3	2	2	P02533;P08779		1220.61			1.4776e+07	0	0	6.44446e+06	6.44446e+06	0	3.656e-07		High	65.52	2.25697e-05							High	73.79	3.40323e-06	High	73.79	3.40323e-06	0
	EVATNSELVQSGK	10	2	2	P02533;Q04695		1361.7			1.85437e+07	886845	8.66519e+06	1.40562e+07	1.40562e+07	0	0.0005156		High	54.03	0.000380738	Medium	10.67	8.24042	High	66.01	2.02619e-05	High	34.34	0.0326346	High	34.34	0.0326346	0
	ALEEANADLEVK	9	4	2	P02533;P08779		1301.66			2.04458e+07	2.47756e+06	1.25058e+07	2.82968e+07	2.82968e+07	0	2.02e-06		High	51.91	0.000559783	Medium	11.35	6.54779	Medium	11.06	6.99211	High	37.29	0.0170214	High	37.29	0.0170214	0
	APSTYGGGLSVSSSR	9	1	1	P02533		1425.69			9.47134e+06	1.75943e+06	5.89836e+06	1.28383e+07	1.28383e+07	0	0.0002473		High	42.92	0.00568447	High	19.97	1.09705	High	20.04	0.961107	High	14.7	3.53245	High	34.93	0.0341612	0
	EVATNSELVQSGK	7	2	2	P02533;Q04695	N5(Deamidated)	1362.68			758028	0	238780	479429	521922	0	0.001684		High	38.72	0.0133538				High	32.11	0.0618253	High	14.12	4.48251	High	39.41	0.0132708	0
	DAEEWFFTK	5	1	1	P02533		1172.53			1.77299e+07	2.4075e+06	11214708	2.10844e+07	2.10844e+07	0	0.004321		High	26.9	0.131182	High	35.29	0.0190348	High	17.35	1.36309	High	36.74	0.0156865	High	36.74	0.0156865	0
	GQVGGDVNVEMDAAPGVDLSR	6	1	1	P02533	M11(Oxidation)	2101.99			282436	0	1.75057e+06	1.04176e+06	1.04176e+06	0	0.0004133		Medium	24.2	0.784711				High	23.04	0.998895	High	38.3	0.0289314	High	38.3	0.0289314	0
	ILTATVDNANVLLQIDNAR	4	1	1	P02533		2054.13			185912	0	5.13357e+06	4.8717e+06	4.8717e+06	0	1.967e-08		Medium	20.45	0.370095				High	47.7	0.000635143	High	88.17	4.98365e-08	High	88.17	4.98365e-08	0
	LLEGEDAHLSSSQFSSGSQSSR	5	1	1	P02533		2309.07			8.4718e+06	0	3.89474e+06	7.74881e+06	7.91136e+06	0	1.479e-05		High	19.13	2.94637				High	41.62	0.0168926	High	22.88	1.26411	High	37.24	0.0458121	0
	GQVGGDVNVEMDAAPGVDLSR	4	1	1	P02533		2085.99			0	0	2.25033e+06	4.74088e+06	4.74088e+06	0	0.0002909								High	48.29	0.0029554	High	26.81	0.393552	High	26.81	0.393552	0
	ASLENSLEETKGR	4	2	2	P02533;P08779		1433.73			0	0	554646	1.07476e+06	1.27248e+06	0	0.0003734								High	32.96	0.0470164	High	49.71	0.000995825	High	49.71	0.000995825	1
	TMQNLEIELQSQLSMK	2	1	1	P02533		1892.96			0	0	0	2.6561e+06	2.6561e+06	0	0.0004076											High	28.48	0.17724	High	28.48	0.17724	0
	TKYETELNLR	4	1	1	P02533		1266.67			2.38879e+06	0	1.24655e+06	1.10689e+06	1.10689e+06	0.001	0.002492		High	49.03	0.000637007				High	41.81	0.00364194	Low	27.44	0.100879	Low	27.44	0.100879	1
	VTMQNLNDR	19	7	5	P13645;P02533;P08779;Q7Z3Z0;Q7Z3Y8	N7(Deamidated)	1091.52			1.51122e+06	258343	1.14506e+06	1.09054e+06	1.09054e+06	0.001	0.0005718		High	43.77	0.00240732	High	25.82	0.152247	High	59.32	8.14556e-05	Low	21.57	0.511672	Low	21.57	0.511672	0
	LEQEIATYR	5	8	4	P02533;P08779;Q04695;P08727		1122.58			1.10194e+07	0	2.90847e+06	4.84275e+06	4.84275e+06	0.001	0.002269		Medium	19.87	0.629051				High	30.21	0.0587875	High	16.49	1.87813	High	26.08	0.207764	0
	MSVEADINGLR	2	2	2	P02533;P08727		1204.61			0	0	487275	0	329516	0.001	0.0005737								High	38.6	0.0118989				High	41.07	0.00674154	0
	VTMQNLNDR	3	7	5	P13645;P02533;P08779;Q7Z3Z0;Q7Z3Y8	M3(Oxidation); Q4(Deamidated)	1107.51			0	0	59781.7	0	0	0.001	0.00149								High	24.54	0.231854							0
	SEISELR	5	2	2	P02533;Q04695		833.44			2.71428e+06	0	1.04354e+06	2.05697e+06	2.05697e+06	0.002	0.007618		Medium	26.11	0.0975952				High	25.58	0.142913	High	30.38	0.0473228	High	30.38	0.0473228	0
	VLDELTLAR	4	5	4	P02533;P08779;Q04695;P08727		1029.6			0	1.14416e+06	1.57802e+07	902133	902133	0.002	0.01017					High	29.26	0.0425098	High	22.5	0.201881	Low	11.89	3.39103	Low	11.89	3.39103	0
	LAADDFR	6	17	7	P13645;P02533;P08779;Q04695;P08727;P05783;Q14525		807.4			5.96381e+07	2.53855e+06	7.48774e+07	4.57412e+07	5.14615e+07	0.003	0.04688		High	28.27	0.0784149	High	14.9	1.7021	High	28.22	0.0814321	Medium	35.01	0.0174945	Medium	43.35	0.00301472	0
	LASYLDKVR	3	7	5	P13645;P02533;P08779;Q04695;P08727		1064.61			0	309807	0	63990.8	63990.8	0.003	0.01873					High	24.54	0.0738277				Low	15.55	0.789865	Low	15.55	0.789865	1
	LASYLDK	5	8	6	P13645;P02533;P08779;Q04695;P08727;P35527		809.441			9.00765e+07	6.95274e+06	7.31077e+07	7.19159e+07	7.19159e+07	0.004	0.05958		Low	10.94	1.82016	High	26.59	0.0495574	High	24.28	0.0602799	Medium	23.28	0.0758879	Medium	23.28	0.0758879	0
	VTMQNLNDR	1	7	5	P13645;P02533;P08779;Q7Z3Z0;Q7Z3Y8		1090.53			0	1.49341e+07	0	0	0	0.004	0.05128					High	24.11	0.307803										0
	VTMQNLNDR	1	7	5	P13645;P02533;P08779;Q7Z3Z0;Q7Z3Y8	M3(Oxidation)	1106.53			0	0	246895	0	0	0.007	0.0337								High	28.04	0.116207							0
	YETELNLR	1	1	1	P02533		1037.53			0	0	0	0	0	0.011	0.06309								Medium	13.22	3.60896							0
	NHEEEMNALR	4	2	2	P02533;Q04695		1242.56			630404	0	443259	695154	695154	0.012	0.05867		Low	16.99	1.35491				Medium	21.36	0.618544	Medium	12.91	4.3058	Medium	12.91	4.3058	0
	ISSVLAGGSCR	1	2	2	P02533;P08779		1049.54			126592	0	0	0	0	0.024	0.07357		Medium	22	0.29308													0
	RLLEGEDAHLSSSQFSSGSQSSR	1	1	1	P02533		2465.17			0	0	0	0	0	0.041	0.1378		Medium	29.65	0.262744													1
	QFTSSSSMK	2	2	2	P02533;P08779		1002.46			0	0	0	441234	441234	0.054	0.2446											Low	12.39	3.11454	Low	12.39	3.11454	0
	GSCGIGGGIGGGSSR	2	2	2	P02533;P08779		1221.57			0	0	0	23919.9	23919.9	0.125	0.5238											Low	14.01	3.50919	Low	14.01	3.50919	0
	TRLEQEIATYR	2	6	3	P02533;P08779;Q04695		1379.73			8.71446e+06	0	3.76708e+06	0	0	0.162	0.8187		Low	14.09	2.59701				Low	14.55	2.31672							1
	ADLEMQIESLKEELAYLKK	2	1	1	P02533		2251.2			0	0	0	943605	943605	0.196	0.728											Low	18.75	0.702766	Low	18.75	0.702766	2
	TEELNREVATNSELVQSGK	1	2	2	P02533;Q04695	N5(Deamidated); Q16(Deamidated); S17(Phospho); K19(Acetyl)	2227.99	0.968268	T(1): 0.4; T(10): 1.4; S(12): 1.4; S(17): 96.8	0	0	0	0	0	0.794	1	35.7152	Low	10.06	22.9211													1
	GQVGGDVNVEMDAAPGVDLSR	2	1	1	P02533	Q2(Deamidated); N8(Deamidated)	2087.97			1.85491e+06	0	0	0	0				Low	33.82	0.0864972													0
	SEISELR	3	2	2	P02533;Q04695	N-Term(Acetyl)	875.453			578784	0	2.93245e+06	0	1308317				Low	20.02	0.518109				Low	14.76	2.04862				Low	20.76	0.7148	0
P11142	Heat shock cognate 71 kDa protein OS=Homo sapiens GN=HSPA8 PE=1 SV=1 - [HSP7C_HUMAN]	42.26	2	22	25	107	1.49656e+07	3.60469e+06	2.69066e+07	5.3036e+06	5.3036e+06	255.876	105.93	446.199	310.763	327.18	32.35	20	26	17.65	10	10	40.09	22	31	27.24	15	19	33.75	17	21	646	70.8542	5.51611
	Sequence	# PSMs	# Proteins	# Protein Groups	Protein Group Accessions	Modifications	MH+ [Da]	phosphoRS Isoform Probability	phosphoRS Site Probabilities	A8: Area	B8: Area	C8: Area	D8: Area	E8: Area	q-Value	PEP	phosphoRS Binomial Peptide Score	A4	IonScore A4	Exp Value A4	B4	IonScore B4	Exp Value B4	C4	IonScore C4	Exp Value C4	D4	IonScore D4	Exp Value D4	E4	IonScore E4	Exp Value E4	# Missed Cleavages
	TTPSYVAFTDTER	9	6	2	P08107;P11142		1487.71			1.87876e+07	3.20172e+06	2.25567e+07	5.44188e+06	5.44188e+06	0	6.913e-05		Medium	65.08	3.57335e-05	High	35.78	0.032211	High	83.13	5.49397e-07	High	72.25	6.85905e-06	High	72.25	6.85905e-06	0
	VEIIANDQGNR	9	7	3	P11021;P08107;P11142		1228.63			1.51147e+07	1.19921e+06	1.88858e+07	4.25574e+06	4.25574e+06	0	0.0003863		High	54.32	0.000277001	High	33.5	0.0328982	High	62.15	5.05611e-05	High	38.91	0.00968463	High	38.91	0.00968463	0
	IINEPTAAAIAYGLDKK	5	2	1	P11142		1788			4.88912e+06	4.13818e+06	1.77796e+07	2.96117e+06	2.96117e+06	0	9.8e-05		High	30.41	0.0335758	High	25.5	0.105548	High	47.38	0.000550258	High	40.64	0.00256305	High	40.64	0.00256305	1
	SQIHDIVLVGGSTR	4	1	1	P11142		1481.81			4.39062e+06	0	5.78916e+06	1.94245e+06	1.94245e+06	0	0.0005718		High	26.76	0.0890895				High	48.15	0.000601717	High	27.77	0.0671778	High	27.77	0.0671778	0
	STAGDTHLGGEDFDNR	6	2	1	P11142		1691.74			6.53676e+06	0	1.07828e+07	2.58752e+06	2.58752e+06	0	0.0007294		Low	26.74	0.271786				High	35.04	0.0420957	High	36.9	0.0273593	High	36.9	0.0273593	0
	GTLDPVEK	5	1	1	P11142		858.462			3.40253e+06	470813	5.34567e+06	1.05583e+06	1.05583e+06	0	0.0128		Medium	25.02	0.236868	Medium	23.63	0.326217	Medium	12.97	3.46702	High	21.05	1.01924	High	21.05	1.01924	0
	LLQDFFNGK	4	3	1	P11142	N7(Deamidated)	1082.56			1.62956e+06	0	0	573980	573980	0	0.00131		High	22.34	0.283263				High	30.44	0.0431944	High	24.58	0.166505	High	24.58	0.166505	0
	FEELNADLFR	1	2	1	P11142		1253.62			5.37363e+06	0	0	0	0	0	0.0009834		High	20.86	0.759235													0
	FDDAVVQSDMK	4	1	1	P11142		1254.57			3.16051e+06	0	4.30868e+06	1.1047e+06	1.1047e+06	0	0.0006712		Medium	19.51	1.02652				High	28.68	0.108415	High	26.96	0.157574	High	26.96	0.157574	0
	TVTNAVVTVPAYFNDSQR	5	1	1	P11142		1982			973790	3.47418e+06	2.37784e+07	0	532065	0	0.0004343		High	18.69	1.74485	High	34.81	0.0413788	High	44.25	0.00449126				High	11.97	7.55091	0
	IINEPTAAAIAYGLDK	9	4	2	P11021;P11142		1659.91			3.23425e+06	302555	7.03657e+06	2.23395e+06	2.23395e+06	0	5.412e-05		Low	16.99	1.09492	High	11.98	3.67961	High	41.82	0.00349874	High	43.87	0.00209204	High	43.87	0.00209204	0
	DAGTIAGLNVLR	6	1	1	P11142		1199.68			1.09944e+07	169442	3.178e+07	5.65768e+06	5.65768e+06	0	0.0008827		High	10.92	3.25257	Low	11.96	2.31475	High	30.85	0.0364665	High	36.63	0.0114719	High	36.63	0.0114719	0
	LLQDFFNGK	4	3	1	P11142		1081.57			8.51843e+06	0	2.51613e+07	4.81124e+06	4.81124e+06	0	0.0007874		Medium	10.44	4.54084				High	45.55	0.0013457	High	47.83	0.000624654	High	47.83	0.000624654	0
	ARFEELNADLFR	4	2	1	P11142		1480.76			0	2.12265e+06	1.04852e+07	2.20024e+06	2.20024e+06	0	0.008489					High	38.14	0.0143026	Medium	34.68	0.030058	High	18.12	1.31815	High	18.12	1.31815	1
	SINPDEAVAYGAAVQAAILSGDK	3	1	1	P11142		2260.16			0	0	1.30651e+07	4.2488e+06	4.2488e+06	0	3.912e-06								High	41.2	0.0101536	High	49.96	0.00122372	High	49.96	0.00122372	0
	QTQTFTTYSDNQPGVLIQVYEGER	3	1	1	P11142		2774.34			0	0	1.14544e+07	0	2.29323e+06	0	0.000956								High	30.13	0.235834				High	31.63	0.16043	0
	SFYPEEVSSMVLTK	4	1	1	P11142		1616.8			0	0	1.78049e+07	1.9781e+06	1.9781e+06	0	0.002078								High	24.29	0.482806	High	21.06	0.995347	High	21.06	0.995347	0
	EIAEAYLGK	2	1	1	P11142		993.529			2.49749e+06	0	1.28272e+06	0	0	0.001	0.0008333		High	52.71	0.000258522				High	35.95	0.0104942							0
	MVNHFIAEFK	2	1	1	P11142		1235.63			2.71464e+06	0	4.10039e+06	0	0	0.001	0.0005718		High	33.23	0.0364582				High	39.37	0.00819106							0
	NSLESYAFNMK	2	1	1	P11142		1303.61			5.48155e+06	0	1.14311e+07	0	0	0.001	0.001065		Low	12.79	5.58367				High	19.42	1.02688							0
	NQVAMNPTNTVFDAKR	1	1	1	P11142		1805.9			0	0	1.1728e+06	0	0	0.002	0.0103								High	13.69	5.56259							1
	MKEIAEAYLGK	3	1	1	P11142		1252.66			1.87566e+06	840483	3.33574e+06	0	0	0.003	0.01148		Low	31.11	0.0534379	High	28.57	0.0868025	Medium	27.91	0.083412							1
	RFDDAVVQSDMK	5	1	1	P11142		1410.67			3.03403e+06	345234	392343	1.13691e+06	1.13691e+06	0.004	0.05978		Low	19.93	1.04826	High	17.98	1.72993	Medium	23.22	0.496203	Low	24.31	0.376797	Low	24.31	0.376797	1
	NQVAMNPTNTVFDAK	3	1	1	P11142		1649.79			8.55167e+06	0	0	3.84933e+06	3.84933e+06	0.006	0.02608		High	28.04	0.213098							Medium	22.35	0.790496	Low	22.35	0.790496	0
	LSKEDIER	2	1	1	P11142		989.532			78779.4	0	143092	0	0	0.016	0.08247		Low	22.14	0.271258				Medium	22.31	0.420349							1
	NQTAEKEEFEHQQK	1	1	1	P11142		1745.81			102385	0	0	0	0	0.026	0.09166		Medium	17.37	2.92346													1
	VEIIANDQGNR	1	7	3	P11021;P08107;P11142	N6(Deamidated)	1229.61			145542	0	0	0	0	0.041	0.1333		Medium	15.39	1.94109													0
P08107	Heat shock 70 kDa protein 1A/1B OS=Homo sapiens GN=HSPA1A PE=1 SV=5 - [HSP71_HUMAN]	51.48	2	14	23	98	1.42848e+07	2.24926e+06	1.6735e+07	6.21451e+06	6.21451e+06	244.221	138.879	325.275	193.655	213.583	27.3	16	21	21.84	10	11	39.63	18	23	31.2	15	19	39.78	17	24	641	70.009	5.65576
	Sequence	# PSMs	# Proteins	# Protein Groups	Protein Group Accessions	Modifications	MH+ [Da]	phosphoRS Isoform Probability	phosphoRS Site Probabilities	A8: Area	B8: Area	C8: Area	D8: Area	E8: Area	q-Value	PEP	phosphoRS Binomial Peptide Score	A4	IonScore A4	Exp Value A4	B4	IonScore B4	Exp Value B4	C4	IonScore C4	Exp Value C4	D4	IonScore D4	Exp Value D4	E4	IonScore E4	Exp Value E4	# Missed Cleavages
	TTPSYVAFTDTER	9	6	2	P08107;P11142		1487.71			1.87876e+07	3.20172e+06	2.25567e+07	5.44188e+06	5.44188e+06	0	6.913e-05		Medium	65.08	3.57335e-05	High	35.78	0.032211	High	83.13	5.49397e-07	High	72.25	6.85905e-06	High	72.25	6.85905e-06	0
	VEIIANDQGNR	9	7	3	P11021;P08107;P11142		1228.63			1.51147e+07	1.19921e+06	1.88858e+07	4.25574e+06	4.25574e+06	0	0.0003863		High	54.32	0.000277001	High	33.5	0.0328982	High	62.15	5.05611e-05	High	38.91	0.00968463	High	38.91	0.00968463	0
	IINEPTAAAIAYGLDR	6	2	1	P08107		1687.9			7.44759e+06	1.64496e+06	6.56616e+06	1.33563e+06	1.33563e+06	0	0.0004799		High	52.42	0.000384633	High	61.45	4.87336e-05	High	33.58	0.0259829	High	30.68	0.054083	High	30.68	0.054083	0
	FGDPVVQSDMK	6	1	1	P08107		1222.58			6.96338e+06	391596	3.66097e+06	886648	886648	0	0.0002803		High	44.86	0.00276293	High	40.5	0.00736173	High	59.09	9.56889e-05	High	16.3	1.78161	High	38.48	0.0105862	0
	LLQDFFNGR	5	1	1	P08107		1109.58			7.69797e+06	1.22324e+06	8.0247e+06	1.46019e+06	1.46019e+06	0	0.0005671		Medium	22.94	0.238581	High	18.29	0.940658	High	40.46	0.00396678	High	43.52	0.00206309	High	43.52	0.00206309	0
	NALESYAFNMK	5	2	1	P08107		1287.61			7.0109e+06	0	4.39578e+06	910934	910934	0	0.0005718		High	21.85	0.634843				High	50.43	0.000760815	High	18.88	1.08001	High	18.88	1.08001	0
	SAVEDEGLK	4	1	1	P08107		947.475			3.2245e+06	0	1.40409e+06	318221	318221	0	0.0007471		Low	21.35	0.527267				High	41.73	0.005546	High	34.42	0.0265094	High	34.42	0.0265094	0
	ATAGDTHLGGEDFDNR	5	4	1	P08107		1675.74			8.95204e+06	428386	4.12243e+06	969691	969691	0	0.002353		Medium	19.62	1.4789	High	17.52	2.42859	High	13.34	6.48362	High	26.91	0.276528	High	26.91	0.276528	0
	AFYPEEISSMVLTK	7	2	1	P08107		1614.81			0	1.42687e+06	6.28181e+06	1.23537e+06	1.23537e+06	0	0.003723					High	31.5	0.0822279	High	23.57	0.538438	High	26.24	0.260621	High	26.24	0.260621	0
	QTQIFTTYSDNQPGVLIQVYEGER	3	2	1	P08107		2786.37			0	0	1.82504e+06	0	493465	0	0.0005718					Medium	15.76	5.26408	High	26.16	0.520521				Low	16.73	4.24755	0
	SINPDEAVAYGAAVQAAILMGDK	3	2	1	P08107		2304.16			0	0	2.47938e+06	1.45088e+06	1.45088e+06	0	0.0008813								High	27.35	0.265439	High	21.88	0.955763	High	21.88	0.955763	0
	AQIHDLVLVGGSTR	5	1	1	P08107		1465.82			4.7221e+06	372503	2.74726e+06	879349	879349	0.001	0.0005756		Low	17.72	0.662653	High	16.68	0.623945	High	19.51	0.343667	High	24.13	0.105285	Medium	24.13	0.105285	0
	DAGVIAGLNVLR	6	2	1	P08107		1197.7			8.65044e+06	1.90111e+06	8.76241e+06	2.09604e+06	2.09604e+06	0.001	0.001145		High	14.23	0.908061	Low	10.9	1.95486	High	37.07	0.0049084	Medium	18.5	0.466137	Medium	18.5	0.466137	0
	MKEIAEAYLGYPVTNAVITVPAYFNDSQR	1	1	1	P08107		3260.65			0	0	722377	0	0	0.001	0.0005718								High	29.5	0.163141							1
	LLQDFFNGR	2	1	1	P08107	N7(Deamidated)	1110.56			2.94864e+06	0	0	0	0	0.002	0.006098		High	26.58	0.159345				High	16.91	1.64797							0
	DNNLLGR	4	3	1	P08107		801.425			3.45717e+06	0	1.9855e+06	367169	367169	0.013	0.06861		Medium	22.71	0.257182				Medium	15.54	1.63643	Medium	16.34	1.36112	Low	16.34	1.36112	0
	NQVALNPQNTVFDAK	1	1	1	P08107		1658.85			3.30996e+06	0	0	0	0	0.041	0.1319		Medium	16.28	2.55876													0
	VEIIANDQGNR	1	7	3	P11021;P08107;P11142	N6(Deamidated)	1229.61			145542	0	0	0	0	0.041	0.1333		Medium	15.39	1.94109													0
	HWPFQVINDGDKPK	1	1	1	P08107		1680.85			1.63861e+06	0	0	0	0	0.056	0.1881		Low	23.24	0.563637													0
	STLEPVEK	1	3	1	P08107		902.484			2.86603e+06	0	0	0	0	0.081	0.2667		Low	15.68	1.68862													0
	KFGDPVVQSDMK	2	1	1	P08107		1350.67			2.40245e+06	0	1.20301e+06	0	0	0.153	0.525		Low	15.49	2.67799				Low	13.08	3.75918							1
	QATKDAGVIAGLNVLR	6	2	1	P08107	N-Term(Acetyl); N13(Deamidated)	1668.93			0	0	607044	0	0	0.307	1								Low	19.16	0.405272	Low	13.76	1.8554	Low	13.76	1.8554	1
	SENVQDLLLLDVAPLSLGLETAGGVMTALIK	2	1	1	P08107	N-Term(Acetyl); Q5(Deamidated); T27(Phospho); K31(Acetyl)	3345.71	0.93535	S(1): 0.0; S(16): 0.0; T(21): 6.4; T(27): 93.5	0	0	0	0	591812	0.866	1	64.2309													Low	16.31	2.95278	0
	LSKEEIER	1	2	1	P08107		1003.54			33277.9	0	0	0	0				Low	10.93	4.64967													1
	AKRTLSSSTQASLEIDSLFEGIDFYTSITR	1	1	1	P08107	N-Term(Acetyl); K2(Acetyl); T4(Phospho); S6(Phospho); S7(Phospho); S8(Phospho); Q10(Deamidated); S27(Phospho); T29(Phospho)	3901.51		Too many NL-allowing PTMs	0	0	0	0	0										Low	10.41	26.7515							2
	AKRTLSSSTQASLEIDSLFEGIDFYTSITR	2	1	1	P08107	N-Term(Acetyl); K2(Acetyl); S8(Phospho); T9(Phospho); S12(Phospho); S17(Phospho); T26(Phospho); S27(Phospho)	3900.51		Too many NL-allowing PTMs	0	0	0	8.94591e+06	8.94591e+06													Low	10.75	25.0147	Low	10.75	25.0147	2
P07437	Tubulin beta chain OS=Homo sapiens GN=TUBB PE=1 SV=2 - [TBB5_HUMAN]	64.64	4	6	26	129	5.81414e+06	1.2998e+07	2.08065e+08	4.14619e+07	4.14619e+07	198.263	183.96	681.084	323.935	425.561	20.05	7	8	38.51	14	16	63.74	23	55	46.17	14	21	48.87	15	29	444	49.639	4.89404
	Sequence	# PSMs	# Proteins	# Protein Groups	Protein Group Accessions	Modifications	MH+ [Da]	phosphoRS Isoform Probability	phosphoRS Site Probabilities	A8: Area	B8: Area	C8: Area	D8: Area	E8: Area	q-Value	PEP	phosphoRS Binomial Peptide Score	A4	IonScore A4	Exp Value A4	B4	IonScore B4	Exp Value B4	C4	IonScore C4	Exp Value C4	D4	IonScore D4	Exp Value D4	E4	IonScore E4	Exp Value E4	# Missed Cleavages
	IMNTFSVVPSPK	10	4	4	Q13509;P04350;P68371;P07437		1319.71			6.44587e+06	1.25309e+07	2.10067e+07	2.88722e+07	2.88722e+07	0	2.167e-05		High	81.45	3.87792e-07	High	18.13	1.04595	High	20.64	0.444002	High	70.43	3.80861e-06	High	70.43	3.80861e-06	0
	ISVYYNEATGGK	5	1	1	P07437		1301.64			5.97586e+06	5.50777e+06	1.08615e+08	2.09797e+07	2.09797e+07	0	2.285e-05		High	74.57	2.88914e-06	High	18.81	1.16858	High	63.45	4.42367e-05	High	66.43	2.05441e-05	High	66.43	2.05441e-05	0
	FPGQLNADLR	6	11	6	Q13885;Q13509;P04350;P68371;P07437;Q9BUF5		1130.6			620660	86165.8	53352.6	2.49437e+06	2.49437e+06	0	2.702e-05		High	55.83	0.000166656	High	14.7	2.11269	High	49.75	0.000940088	High	50.63	0.00066689	High	50.63	0.00066689	0
	LAVNMVPFPR	3	11	6	Q13885;Q13509;P04350;P68371;P07437;Q9BUF5		1143.64			4.9128e+06	1.05889e+07	1.69855e+08	0	0	0	0.0003783		High	53.3	0.000268948	High	44.35	0.00195394	High	55.28	0.00015936							0
	AILVDLEPGTMDSVR	8	4	3	Q13885;Q13509;P07437		1615.85			5.02071e+06	1.58742e+07	1.01738e+08	3.15323e+07	3.15323e+07	0	0.001241		High	26.64	0.213952	High	37.52	0.0179312	High	37.36	0.0181634	High	48.55	0.00131189	High	48.55	0.00131189	0
	EVDEQMLNVQNK	6	4	3	Q13885;P68371;P07437		1446.7			2.68681e+06	1.01035e+06	1.54474e+08	0	3.1283e+07	0	0.0003703		High	24.38	0.427309	High	14.46	4.1951	High	29.46	0.130566				High	41.95	0.00749321	0
	GHYTEGAELVDSVLDVVR	8	5	4	Q13885;Q13509;P68371;P07437		1958.99			1.71877e+06	0	2.90926e+08	5.46677e+07	5.46677e+07	0	0.0001338		High	23.14	0.656595				High	73.41	6.17018e-06	High	61.05	0.000102591	High	61.05	0.000102591	0
	LAVNMVPFPR	5	11	6	Q13885;Q13509;P04350;P68371;P07437;Q9BUF5	M5(Oxidation)	1159.64			373930	0	2.6078e+06	1.4026e+06	1.4026e+06	0	4.332e-05		High	10.27	6.20687				High	37.07	0.0109163	High	56.65	0.000143496	High	56.65	0.000143496	0
	MAVTFIGNSTAIQELFKR	1	1	1	P07437		2026.08			0	1.92027e+06	0	0	0	0	0.0001485					High	68.4	9.28695e-06										1
	FWEVISDEHGIDPTGTYHGDSDLQLDR	6	1	1	P07437		3102.42			0	517649	1.57759e+08	3.81859e+07	3.81859e+07	0	8.673e-05					High	49.64	0.00395296	High	46.13	0.00882975	High	33.63	0.152162	High	33.63	0.152162	0
	GHYTEGAELVDSVLDVVRK	2	5	4	Q13885;Q13509;P68371;P07437		2087.08			0	7.68233e+06	759210	0	0	0	0.002643					High	48.18	0.00170149	Medium	11.86	6.3208							1
	ISVYYNEATGGKYVPR	1	1	1	P07437		1816.92			0	988503	0	0	0	0	0.0004123					High	45.11	0.00347784										1
	MAVTFIGNSTAIQELFK	6	1	1	P07437		1869.98			0	2.00192e+06	7.22031e+07	1.16855e+07	1.16855e+07	0	1.966e-06					High	17.91	1.24916	High	62.97	4.13318e-05	High	26.31	0.161497	High	26.31	0.161497	0
	LAVNMVPFPR	1	11	6	Q13885;Q13509;P04350;P68371;P07437;Q9BUF5	N4(Deamidated)	1144.62			0	0	1.03695e+06	0	0	0	0.0004597								High	76.74	1.17993e-06							0
	MAVTFIGNSTAIQELFK	4	1	1	P07437	N8(Deamidated)	1870.97			0	0	1.11413e+06	0	0	0	0.0005718								High	55.36	0.000269823							0
	LHFFMPGFAPLTSR	2	9	5	Q13885;P04350;P68371;P07437;Q9BUF5	M5(Oxidation)	1636.84			0	0	5.11044e+06	0	0	0	0.0005718								High	47.6	0.00175865							0
	IMNTFSVVPSPK	5	4	4	Q13509;P04350;P68371;P07437	M2(Oxidation)	1335.71			0	0	5.85697e+06	1.35318e+06	1.35318e+06	0	0.0003081								High	46.49	0.00148096	High	17.53	1.30422	High	17.53	1.30422	0
	EIVHIQAGQCGNQIGAK	3	6	5	Q13885;Q13509;P07437;P04350;P68371		1765.91			0	0	729172	280699	280699	0	0.005486								High	37.05	0.0200497	High	15.01	3.13923	High	15.01	3.13923	0
	AILVDLEPGTMDSVR	4	4	3	Q13885;Q13509;P07437	M11(Oxidation)	1631.84			0	0	4.74884e+06	2.52803e+06	2.52803e+06	0	0.000802								High	32.15	0.0679024	High	16.44	2.45486	High	16.44	2.45486	0
	SGPFGQIFRPDNFVFGQSGAGNNWAK	5	5	4	Q13885;P04350;P68371;P07437	N22(Deamidated)	2799.33			0	0	1.11086e+07	0	0	0	0.0005718								High	23.95	1.08089							0
	LHFFMPGFAPLTSR	4	9	5	Q13885;P04350;P68371;P07437;Q9BUF5		1620.85			0	0	8.17887e+07	1.81098e+07	1.81098e+07	0	0.0009625								High	19.52	1.13082	High	41.67	0.00585121	High	41.67	0.00585121	0
	ISEQFTAMFR	6	6	5	Q13885;Q13509;P04350;P68371;P07437		1229.6			0	8.02079e+06	1.63413e+08	1.20298e+06	1.29888e+06	0.001	0.001192					High	24.79	0.284434	High	32.67	0.0403943	High	23.07	0.363469	Medium	36.28	0.0176393	0
	NSSYFVEWIPNNVK	2	7	6	Q13885;Q13509;P04350;P68371;P07437;Q9BUF5		1696.84			0	7.15814e+06	8.98273e+07	0	0	0.001	0.0005718					High	23.25	0.634496	High	44.09	0.00481968							0
	ISVYYNEATGGK	3	1	1	P07437	N6(Deamidated)	1302.63			0	0	545352	68997.7	68997.7	0.001	0.0005718								High	44.98	0.00283695	Low	11.46	6.48405	Low	11.46	6.48405	0
	MAVTFIGNSTAIQELFK	4	1	1	P07437	M1(Oxidation)	1885.98			0	0	4.18e+06	1.38654e+06	1.38654e+06	0.001	0.0009359								High	26.92	0.199781	Medium	13.84	3.78971	High	33.21	0.0419509	0
	NSSYFVEWIPNNVK	2	7	6	Q13885;Q13509;P04350;P68371;P07437;Q9BUF5	N11(Deamidated)	1697.83			0	0	4.23391e+06	0	0	0.001	0.0005718								High	25.53	0.389898							0
	IREEYPDRIMNTFSVVPSPK	1	2	2	P68371;P07437		2378.22			0	2.70736e+06	0	0	0	0.003	0.01288					High	25.13	0.378871										2
	FPGQLNADLRK	1	11	6	Q13885;Q13509;P04350;P68371;P07437;Q9BUF5		1258.7			0	0	0	0	0	0.003	0.01827								High	27.76	0.112221							1
	ALTVPELTQQVFDAK	1	1	1	P07437		1659.9			0	0	0	0	0	0.003	0.01147								High	11.75	3.54222							0
	LTTPTYGDLNHLVSATMSGVTTCLR	1	5	4	Q13885;P04350;P68371;P07437		2651.32			0	0	389366	0	0	0.005	0.02347								High	15.98	4.31011							0
	YLTVAAVFR	3	3	3	P04350;P68371;P07437		1039.6			0	0	1.04669e+08	1.72532e+07	1.72532e+07	0.006	0.03267								High	28.53	0.023427	Medium	17.74	0.281007	Low	17.74	0.281007	0
	SGPFGQIFRPDNFVFGQSGAGNNWAK	3	5	4	Q13885;P04350;P68371;P07437		2798.35			0	0	0	1.11799e+06	3.57918e+06	0.009	0.04067											High	28.52	0.347434	Medium	28.52	0.347434	0
	FPGQLNADLR	1	11	6	Q13885;Q13509;P04350;P68371;P07437;Q9BUF5	N6(Deamidated)	1131.58			0	0	0	0	0	0.028	0.203								Medium	16.07	1.99962							0
	IREEYPDR	3	8	6	Q13885;Q13509;P04350;P68371;P07437;Q9BUF5		1077.54			0	0	2.637e+06	556595	556595	0.072	0.591								Low	36.79	0.0133918	Low	18.9	0.823836	Low	18.9	0.823836	1
	KLAVNMVPFPR	1	11	6	Q13885;Q13509;P04350;P68371;P07437;Q9BUF5		1271.73			0	0	6.8717e+06	0	0	0.072	0.5888								Low	18.68	0.412655							1
	NMMAACDPR	1	9	6	Q13885;Q13509;P04350;P68371;P07437;Q9BUF5		1008.41			0	0	2.98302e+06	0	0	0.116	0.7864								Low	11.53	2.4256							0
	RISEQFTAMFR	1	6	5	Q13885;Q13509;P04350;P68371;P07437		1385.71			0	0	1.72869e+06	0	0	0.117	0.789								Low	13.84	3.5233							1
P13647	Keratin, type II cytoskeletal 5 OS=Homo sapiens GN=KRT5 PE=1 SV=3 - [K2C5_HUMAN]	40.68	1	15	26	100	3.86249e+07	1.19201e+07	4.86715e+07	5.93702e+07	5.93702e+07	167.718	91.14	251.109	247.012	283.735	30.85	19	21	26.27	14	14	29.83	19	27	25.93	15	17	25.93	15	21	590	62.34	7.73779
	Sequence	# PSMs	# Proteins	# Protein Groups	Protein Group Accessions	Modifications	MH+ [Da]	phosphoRS Isoform Probability	phosphoRS Site Probabilities	A8: Area	B8: Area	C8: Area	D8: Area	E8: Area	q-Value	PEP	phosphoRS Binomial Peptide Score	A4	IonScore A4	Exp Value A4	B4	IonScore B4	Exp Value B4	C4	IonScore C4	Exp Value C4	D4	IonScore D4	Exp Value D4	E4	IonScore E4	Exp Value E4	# Missed Cleavages
	LALDVEIATYR	7	9	5	P35908;P13647;P02538;P04259;Q5XKE5		1263.69			1.92108e+06	649436	1.90205e+07	1.63669e+07	1.63669e+07	0	0.0006668		High	49.62	0.000392373	High	25.13	0.109871	High	62.57	2.44027e-05	High	51.11	0.000335729	High	51.11	0.000335729	0
	TTAENEFVMLK	4	1	1	P13647		1282.64			1.16479e+06	0	1.75066e+06	1.48479e+06	1.48479e+06	0	0.0001098		Low	37.17	0.0136609				High	40.35	0.00653181	High	40.2	0.0067709	High	40.2	0.0067709	0
	GLGVGFGSGGGSSSSVK	2	1	1	P13647		1439.71			767908	571391	0	0	0	0	0.001549		High	29.29	0.118173	High	15.44	2.80615										0
	NMQDLVEDFK	1	1	1	P13647	M2(Oxidation)	1254.57			1.0958e+06	0	0	0	0	0	0.005142		High	28.79	0.122286													0
	WTLLQEQGTK	3	4	3	P13647;P02538;P04259		1203.64			4.69971e+07	3.1672e+06	1.63937e+07	0	0	0	0.004169		High	27.63	0.124088	Low	17.51	1.27564	Medium	11.04	5.82807							0
	ISISTSGGSFR	6	1	1	P13647		1111.58			1.08031e+07	5.71329e+06	7.92893e+06	1.27512e+07	1.27512e+07	0	0.006397		High	26.39	0.121122	High	47.78	0.000741091	High	43.43	0.00229921	Medium	30.15	0.048689	High	43.07	0.0024856	0
	LALDVEIATYRK	4	9	5	P35908;P13647;P02538;P04259;Q5XKE5		1391.8			457815	0	941519	2.8906e+06	2.8906e+06	0	0.01157		Medium	19.43	0.221208				Low	17.01	0.484729	High	22.85	0.132553	High	22.85	0.132553	1
	AQYEEIANR	5	1	1	P13647		1093.53			8.47845e+06	1.07959e+06	1.93074e+06	4.90019e+06	4.90019e+06	0	0.006252		High	18.99	0.688327	High	21.11	0.414337	High	36.43	0.0131842	High	16.75	1.64746	High	16.75	1.64746	0
	NKYEDEINKR	9	6	5	P04264;P13647;P02538;P04259;P05787		1308.66			7.9232e+06	624422	3.89398e+06	7.39304e+06	7.39304e+06	0	0.009878		Low	14.29	2.94934	High	22.13	0.479164	High	40.24	0.00871484	High	46.04	0.00229722	High	46.04	0.00229722	2
	NLDLDSIIAEVK	9	7	5	P35908;P13647;P02538;P04259;Q5XKE5		1329.73			1.27213e+07	2.68798e+07	7.63966e+07	1.10637e+08	1.10637e+08	0	0.005936		Low	10.36	6.27747	High	27.51	0.101572	High	33.73	0.0246984	High	57.36	0.000114416	High	57.36	0.000114416	0
	SFSTASAITPSVSR	4	1	1	P13647		1410.73			0	1.38818e+06	1.43764e+06	3.01022e+06	3.01022e+06	0	8.324e-05					High	20	0.752	High	29.69	0.0761995	High	43.74	0.00304533	High	43.74	0.00304533	0
	VDALMDEINFMK	4	1	1	P13647		1425.68			0	0	3.39411e+06	4.37848e+06	4.37848e+06	0	3.993e-06								High	30.06	0.102277	High	54	0.000432942	High	54	0.000432942	0
	EYQELMNTK	4	1	1	P13647		1155.54			0	0	1.62646e+06	2.44279e+06	2.44279e+06	0	0.0001212								High	20.69	0.534041	High	40.14	0.0070297	High	40.14	0.0070297	0
	FASFIDK	4	18	10	P35908;Q7Z794;P13647;P02538;P04259;Q3SY84;Q14CN4;Q5XKE5;P08729;P05787		827.434			5.38627e+07	0	4.41201e+07	5.11072e+07	5.11072e+07	0.001	0.01343		High	33.21	0.0120815				High	29.77	0.0218258	High	34.2	0.00786992	High	34.2	0.00786992	0
	YEELQQTAGR	6	1	1	P13647		1194.58			8.66636e+06	891650	3.89368e+06	6.93511e+06	7.12109e+06	0.001	0.001004		High	15.05	2.36175	High	26.59	0.176302	High	30.41	0.083621	High	18.93	1.24932	Medium	21.45	0.69824	0
	QNLEPLFEQYINNLR	5	4	3	P13647;P02538;P04259		1890.98			0	222217	6.58387e+06	1.07788e+07	1.07788e+07	0.001	0.002218					High	13.82	4.7616	High	22.99	0.536502	Medium	19.77	1.01379	Medium	19.77	1.01379	0
	TEAESWYQTK	1	1	1	P13647		1242.57			0	0	3.09065e+06	0	0	0.001	0.0005718								High	43.06	0.00439689							0
	QLDSIVGER	5	3	2	P13647;P02538		1016.54			1.50148e+07	483108	5.18049e+06	7.14352e+06	7.14352e+06	0.002	0.009961		High	58.7	8.58615e-05	Medium	21.79	0.454612	High	51.52	0.000600751	Medium	34.84	0.0278553	High	34.84	0.0278553	0
	QSSVSFR	1	1	1	P13647		810.414			0	0	77078.2	0	0	0.002	0.008828								High	10.2	3.40932							0
	SRTEAESWYQTK	3	1	1	P13647		1485.71			773513	0	0	621579	621579	0.003	0.02055		Medium	10.82	9.78628							High	30.2	0.101038	Medium	30.2	0.101038	1
	SLYNLGGSK	2	1	1	P13647		938.494			5.78681e+06	626766	0	0	0	0.008	0.04602		High	58.18	5.97575e-05	Medium	23.26	0.181508										0
	TSFTSVSR	3	1	1	P13647		884.45			1.73601e+06	610402	533058	0	0	0.009	0.1187		Low	12.97	1.62753	High	20.81	0.250615	Low	21.38	0.287109							0
	LAELEEALQK	1	1	1	P13647		1143.63			0	172093	0	0	0	0.011	0.1321					Medium	18.54	1.09938										0
	YEELQQTAGR	1	1	1	P13647	Q6(Deamidated)	1195.56			0	0	31864.3	0	0	0.014	0.07639								Medium	10.34	10.1116							0
	EYQELMNTK	1	1	1	P13647	M6(Oxidation)	1171.53			301560	0	0	0	0	0.038	0.1245		Medium	11.15	4.99936													0
	TTAENEFVMLK	1	1	1	P13647	M9(Oxidation)	1298.63			1.18981e+06	0	0	0	0	0.05	0.1808		Low	16.02	1.93902													0
	LLEGEECR	1	10	6	P35908;P13647;P02538;P04259;Q3SY84;Q8N1N4		948.447			186607	0	0	0	0	0.076	0.2458		Low	10.96	4.301													0
	NKYEDEINK	1	7	6	P04264;P13647;P02538;P04259;Q5XKE5;P05787		1152.56			0	0	83408.1	0	0	0.077	0.6106								Low	13.42	4.95937							1
	GRLDSELR	1	5	4	P13647;P02538;P04259;Q5XKE5		945.511			496367	0	0	0	0	0.185	0.5873		Low	22.19	0.316167													1
	ISISTSGGSFR	1	1	1	P13647	S4(Phospho); T5(Phospho); S9(Phospho)	1351.47	0.43432	S(2): 4.2; S(4): 95.5; T(5): 54.6; S(6): 54.6; S(9): 91.0	0	0	2.54977e+07	0	0	0.654	1	48.9556							Low	12.69	1.28916							0
P62805	Histone H4 OS=Homo sapiens GN=HIST1H4A PE=1 SV=2 - [H4_HUMAN]	56.31	1	8	8	36	2.14219e+07	1.91075e+06	9.30558e+07	3.77754e+07	3.77754e+07	164.583	99.08	159.562	92.9792	124.002	51.46	6	7	45.63	6	6	52.43	7	8	51.46	6	7	51.46	6	8	103	11.3604	11.356
	Sequence	# PSMs	# Proteins	# Protein Groups	Protein Group Accessions	Modifications	MH+ [Da]	phosphoRS Isoform Probability	phosphoRS Site Probabilities	A8: Area	B8: Area	C8: Area	D8: Area	E8: Area	q-Value	PEP	phosphoRS Binomial Peptide Score	A4	IonScore A4	Exp Value A4	B4	IonScore B4	Exp Value B4	C4	IonScore C4	Exp Value C4	D4	IonScore D4	Exp Value D4	E4	IonScore E4	Exp Value E4	# Missed Cleavages
	TVTAMDVVYALK	5	1	1	P62805		1310.7			1.71366e+07	1.21241e+06	7.87937e+07	3.64918e+07	3.64918e+07	0	3.548e-07		High	64.59	1.93751e-05	High	28.83	0.0735106	High	48.58	0.000599772	High	50.22	0.000380242	High	50.22	0.000380242	0
	ISGLIYEETR	5	1	1	P62805		1180.62			2.04624e+07	1.78383e+06	8.29614e+07	3.12139e+07	3.12139e+07	0	0.0003044		High	64.41	1.57213e-05	Medium	28.94	0.0697574	High	29.28	0.0681635	High	42.15	0.00385532	High	42.15	0.00385532	0
	DAVTYTEHAK	4	1	1	P62805		1134.55			1.1032e+06	0	2.98183e+06	1.27677e+06	1.27677e+06	0	0.001662		High	46.35	0.00193966				High	42.69	0.00373021	High	30.42	0.0712185	High	30.42	0.0712185	0
	DNIQGITKPAIR	10	1	1	P62805		1325.76			1.54082e+07	1.10257e+06	4.38147e+07	1.78455e+07	1.78455e+07	0	0.0005014		High	35.31	0.00767022	High	35.4	0.00699378	High	46.34	0.000528423	High	36.14	0.00781954	High	52.19	0.000194169	0
	KTVTAMDVVYALK	2	1	1	P62805		1438.8			1.32492e+06	0	4.84731e+06	0	0	0.001	0.0006404		High	33.65	0.0130966				High	56.97	6.07751e-05							1
	VFLENVIR	5	1	1	P62805		989.582			2.66666e+07	2.54212e+06	1.17412e+08	4.56205e+07	4.56205e+07	0.002	0.009502		Low	21.01	0.141065	High	40.88	0.00146985	High	30.89	0.0123428	Low	25.89	0.05114	Medium	25.89	0.05114	0
	TVTAMDVVYALKR	4	1	1	P62805		1466.81			0	1.4063e+06	4.50193e+06	1.73514e+06	1.73514e+06	0.002	0.005789					High	35.47	0.0116355	High	30.11	0.0269097	Low	19.01	0.302075	Low	19.01	0.302075	1
	ISGLIYEETRGVLK	1	1	1	P62805		1577.89			0	244719	0	0	0	0.009	0.1149					High	22.06	0.159309										1
Q04695	Keratin, type I cytoskeletal 17 OS=Homo sapiens GN=KRT17 PE=1 SV=2 - [K1C17_HUMAN]	51.62	4	11	24	111	5.60861e+07	3.74117e+06	5.45884e+07	4.72379e+07	4.91447e+07	154.957	65.1771	279.784	172.172	226.821	35.88	16	23	20.14	10	11	43.29	20	29	45.6	18	21	45.6	18	27	432	48.076	5.021
	Sequence	# PSMs	# Proteins	# Protein Groups	Protein Group Accessions	Modifications	MH+ [Da]	phosphoRS Isoform Probability	phosphoRS Site Probabilities	A8: Area	B8: Area	C8: Area	D8: Area	E8: Area	q-Value	PEP	phosphoRS Binomial Peptide Score	A4	IonScore A4	Exp Value A4	B4	IonScore B4	Exp Value B4	C4	IonScore C4	Exp Value C4	D4	IonScore D4	Exp Value D4	E4	IonScore E4	Exp Value E4	# Missed Cleavages
	EVATNSELVQSGK	10	2	2	P02533;Q04695		1361.7			1.85437e+07	886845	8.66519e+06	1.40562e+07	1.40562e+07	0	0.0005156		High	54.03	0.000380738	Medium	10.67	8.24042	High	66.01	2.02619e-05	High	34.34	0.0326346	High	34.34	0.0326346	0
	ATMQNLNDR	3	2	2	Q04695;Q9C075		1062.5			3.29982e+06	310725	3.19703e+06	0	0	0	0.001383		High	53.52	0.000282341	High	30.27	0.0635253	High	65.66	1.49404e-05							0
	EVATNSELVQSGK	7	2	2	P02533;Q04695	N5(Deamidated)	1362.68			758028	0	238780	479429	521922	0	0.001684		High	38.72	0.0133538				High	32.11	0.0618253	High	14.12	4.48251	High	39.41	0.0132708	0
	LLEGEDAHLTQYK	4	1	1	Q04695		1516.77			6.27299e+06	0	6.91929e+06	8.13807e+06	8.13807e+06	0	0.0007074		High	36.59	0.0235946				Medium	13.7	4.65185	High	33.13	0.0510241	High	33.13	0.0510241	0
	DAEDWFFSK	5	1	1	Q04695		1144.49			7.5745e+06	1.42829e+06	1.55984e+07	2.40566e+07	2.40566e+07	0	0.001267		High	34.71	0.019912	High	23.79	0.312955	High	39.43	0.00917331	High	16.17	1.54348	High	16.17	1.54348	0
	TIEELQNK	2	1	1	Q04695		974.516			946834	0	401337	0	0	0	0.004191		High	26.23	0.135673				High	30.17	0.076929							0
	GQVGGEINVEMDAAPGVDLSR	5	1	1	Q04695	M11(Oxidation)	2130.03			1.0396e+06	0	541761	812890	812890	0	0.0006568		Low	21.75	1.42992				High	18.46	2.81272	High	31.23	0.151876	High	31.23	0.151876	0
	ASLEGNLAETENR	5	1	1	Q04695		1403.68			2.33997e+06	0	3.44511e+06	988549	988549	0	0.0001541		Medium	13.78	4.19003				High	40.64	0.00943236	High	12.97	5.23334	High	12.97	5.23334	0
	ILTATVDNANILLQIDNAR	3	1	1	Q04695		2068.15			0	0	2.65306e+06	3.98673e+06	3.98673e+06	0	5.895e-06								High	55.56	9.20085e-05	High	49.26	0.000338537	High	49.26	0.000338537	0
	LSVEADINGLR	4	1	1	Q04695		1186.65			0	0	0	737329	737329	0	0.004575								High	10.55	5.83695	High	43.32	0.0034756	High	43.32	0.0034756	0
	TMQALEIELQSQLSMK	2	1	1	Q04695		1849.95			0	0	0	881011	881011	0	0.0008855											High	27.02	0.204468	High	27.02	0.204468	0
	QFTSSSSIK	5	1	1	Q04695		984.505			1.53559e+06	573295	1.93048e+06	1.53289e+06	1.53289e+06	0.001	0.001938		Low	23.8	0.136108	Medium	22.97	0.150389	High	24.38	0.149184	Medium	23.2	0.195999	Medium	23.2	0.195999	0
	LEQEIATYR	5	8	4	P02533;P08779;Q04695;P08727		1122.58			1.10194e+07	0	2.90847e+06	4.84275e+06	4.84275e+06	0.001	0.002269		Medium	19.87	0.629051				High	30.21	0.0587875	High	16.49	1.87813	High	26.08	0.207764	0
	TIVEEVQDGK	4	1	1	Q04695		1117.58			0	1.73222e+06	6.46509e+06	3.53294e+06	3.53294e+06	0.001	0.0007993					High	16.5	1.69247	High	47	0.0017678	Medium	30.77	0.0517174	High	30.77	0.0517174	0
	GQVGGEINVEMDAAPGVDLSR	1	1	1	Q04695		2114.03			0	0	146555	0	0	0.001	0.0006491								High	29.77	0.196696							0
	SEISELR	5	2	2	P02533;Q04695		833.44			2.71428e+06	0	1.04354e+06	2.05697e+06	2.05697e+06	0.002	0.007618		Medium	26.11	0.0975952				High	25.58	0.142913	High	30.38	0.0473228	High	30.38	0.0473228	0
	VLDELTLAR	4	5	4	P02533;P08779;Q04695;P08727		1029.6			0	1.14416e+06	1.57802e+07	902133	902133	0.002	0.01017					High	29.26	0.0425098	High	22.5	0.201881	Low	11.89	3.39103	Low	11.89	3.39103	0
	LAADDFR	6	17	7	P13645;P02533;P08779;Q04695;P08727;P05783;Q14525		807.4			5.96381e+07	2.53855e+06	7.48774e+07	4.57412e+07	5.14615e+07	0.003	0.04688		High	28.27	0.0784149	High	14.9	1.7021	High	28.22	0.0814321	Medium	35.01	0.0174945	Medium	43.35	0.00301472	0
	LASYLDKVR	3	7	5	P13645;P02533;P08779;Q04695;P08727		1064.61			0	309807	0	63990.8	63990.8	0.003	0.01873					High	24.54	0.0738277				Low	15.55	0.789865	Low	15.55	0.789865	1
	ALEEANTELEVK	6	1	1	Q04695		1345.69			0	1.25355e+06	0	1.53746e+07	1.53746e+07	0.003	0.01986					High	12.53	5.02065				High	17.92	1.59579	High	20.27	0.902604	0
	LASYLDK	5	8	6	P13645;P02533;P08779;Q04695;P08727;P35527		809.441			9.00765e+07	6.95274e+06	7.31077e+07	7.19159e+07	7.19159e+07	0.004	0.05958		Low	10.94	1.82016	High	26.59	0.0495574	High	24.28	0.0602799	Medium	23.28	0.0758879	Medium	23.28	0.0758879	0
	NHEEEMNALR	4	2	2	P02533;Q04695		1242.56			630404	0	443259	695154	695154	0.012	0.05867		Low	16.99	1.35491				Medium	21.36	0.618544	Medium	12.91	4.3058	Medium	12.91	4.3058	0
	TIEELQNKILTATVDNANILLQIDNAR	5	1	1	Q04695	Q6(Deamidated); N7(Deamidated); T11(Phospho); N16(Deamidated)	3106.56	0.436508	T(1): 43.7; T(11): 43.7; T(13): 12.7	0	0	908827	0	0	0.121	0.807	50.6693							Low	17.74	2.82437							1
	LSVEADINGLRR	2	1	1	Q04695		1342.75			776652	0	914906	0	0	0.158	0.8182		Low	12.36	2.69184				Low	20	0.5							1
	TRLEQEIATYR	2	6	3	P02533;P08779;Q04695		1379.73			8.71446e+06	0	3.76708e+06	0	0	0.162	0.8187		Low	14.09	2.59701				Low	14.55	2.31672							1
	TEELNREVATNSELVQSGK	1	2	2	P02533;Q04695	N5(Deamidated); Q16(Deamidated); S17(Phospho); K19(Acetyl)	2227.99	0.968268	T(1): 0.4; T(10): 1.4; S(12): 1.4; S(17): 96.8	0	0	0	0	0	0.794	1	35.7152	Low	10.06	22.9211													1
	SEISELR	3	2	2	P02533;Q04695	N-Term(Acetyl)	875.453			578784	0	2.93245e+06	0	1308317				Low	20.02	0.518109				Low	14.76	2.04862				Low	20.76	0.7148	0
P68371	Tubulin beta-4B chain OS=Homo sapiens GN=TUBB4B PE=1 SV=1 - [TBB4B_HUMAN]	63.6	5	1	25	122	5.14676e+06	1.18017e+07	2.08065e+08	3.47462e+07	3.82743e+07	153.63	147.41	747.587	294.313	377.513	17.3	6	8	37.53	13	18	63.6	23	54	37.3	12	18	42.7	14	24	445	49.799	4.89404
	Sequence	# PSMs	# Proteins	# Protein Groups	Protein Group Accessions	Modifications	MH+ [Da]	phosphoRS Isoform Probability	phosphoRS Site Probabilities	A8: Area	B8: Area	C8: Area	D8: Area	E8: Area	q-Value	PEP	phosphoRS Binomial Peptide Score	A4	IonScore A4	Exp Value A4	B4	IonScore B4	Exp Value B4	C4	IonScore C4	Exp Value C4	D4	IonScore D4	Exp Value D4	E4	IonScore E4	Exp Value E4	# Missed Cleavages
	IMNTFSVVPSPK	10	4	4	Q13509;P04350;P68371;P07437		1319.71			6.44587e+06	1.25309e+07	2.10067e+07	2.88722e+07	2.88722e+07	0	2.167e-05		High	81.45	3.87792e-07	High	18.13	1.04595	High	20.64	0.444002	High	70.43	3.80861e-06	High	70.43	3.80861e-06	0
	FPGQLNADLR	6	11	6	Q13885;Q13509;P04350;P68371;P07437;Q9BUF5		1130.6			620660	86165.8	53352.6	2.49437e+06	2.49437e+06	0	2.702e-05		High	55.83	0.000166656	High	14.7	2.11269	High	49.75	0.000940088	High	50.63	0.00066689	High	50.63	0.00066689	0
	LAVNMVPFPR	3	11	6	Q13885;Q13509;P04350;P68371;P07437;Q9BUF5		1143.64			4.9128e+06	1.05889e+07	1.69855e+08	0	0	0	0.0003783		High	53.3	0.000268948	High	44.35	0.00195394	High	55.28	0.00015936							0
	AVLVDLEPGTMDSVR	10	3	2	P04350;P68371		1601.82			4.08162e+06	1.22852e+07	1.54779e+08	2.06985e+07	2.06985e+07	0	0.003836		High	36.71	0.0224076	High	34.22	0.0412881	High	61.79	7.3208e-05	High	54.23	0.000407212	High	54.23	0.000407212	0
	EVDEQMLNVQNK	6	4	3	Q13885;P68371;P07437		1446.7			2.68681e+06	1.01035e+06	1.54474e+08	0	3.1283e+07	0	0.0003703		High	24.38	0.427309	High	14.46	4.1951	High	29.46	0.130566				High	41.95	0.00749321	0
	GHYTEGAELVDSVLDVVR	8	5	4	Q13885;Q13509;P68371;P07437		1958.99			1.71877e+06	0	2.90926e+08	5.46677e+07	5.46677e+07	0	0.0001338		High	23.14	0.656595				High	73.41	6.17018e-06	High	61.05	0.000102591	High	61.05	0.000102591	0
	LAVNMVPFPR	5	11	6	Q13885;Q13509;P04350;P68371;P07437;Q9BUF5	M5(Oxidation)	1159.64			373930	0	2.6078e+06	1.4026e+06	1.4026e+06	0	4.332e-05		High	10.27	6.20687				High	37.07	0.0109163	High	56.65	0.000143496	High	56.65	0.000143496	0
	MSATFIGNSTAIQELFKR	1	3	2	Q13885;P68371		2014.04			0	189458	0	0	0	0	2.626e-05					High	65.52	2.71987e-05										1
	GHYTEGAELVDSVLDVVRK	2	5	4	Q13885;Q13509;P68371;P07437		2087.08			0	7.68233e+06	759210	0	0	0	0.002643					High	48.18	0.00170149	Medium	11.86	6.3208							1
	MSATFIGNSTAIQELFK	6	3	2	Q13885;P68371		1857.95			0	2.01572e+06	6.48133e+07	659140	659140	0	2.626e-07					High	26.61	0.249377	High	92.54	6.18476e-08	Low	15.21	3.22844	Low	15.21	3.22844	0
	MSATFIGNSTAIQELFK	4	3	2	Q13885;P68371	M1(Oxidation)	1873.94			0	0	1.39989e+06	579476	579476	0	0.0008867					High	18.49	1.8462	High	26.18	0.318589	High	60.52	0.000111604	High	60.52	0.000111604	0
	FWEVISDEHGIDPTGTYHGDSDLQLER	3	2	2	P04350;P68371		3116.44			0	9.56652e+06	1.55961e+08	0	0	0	7.766e-09					High	18.42	5.33219	High	77.11	7.15503e-06							0
	INVYYNEATGGK	2	1	1	P68371	N6(Deamidated)	1329.63			0	661557	507550	0	0	0	8.924e-05					Medium	17.42	1.80138	High	79.46	1.01406e-06							0
	AVLVDLEPGTMDSVR	4	3	2	P04350;P68371	M11(Oxidation)	1617.82			0	617003	3.43339e+06	1.709e+06	1.709e+06	0	0.007512					High	10.7	8.76247	High	13.67	4.37268	High	32.56	0.0585685	High	32.56	0.0585685	0
	LAVNMVPFPR	1	11	6	Q13885;Q13509;P04350;P68371;P07437;Q9BUF5	N4(Deamidated)	1144.62			0	0	1.03695e+06	0	0	0	0.0004597								High	76.74	1.17993e-06							0
	INVYYNEATGGK	3	1	1	P68371		1328.65			0	0	1.0588e+08	0	1.50856e+07	0	0.0004178								High	69.56	1.09002e-05				High	10.82	8.38291	0
	LHFFMPGFAPLTSR	2	9	5	Q13885;P04350;P68371;P07437;Q9BUF5	M5(Oxidation)	1636.84			0	0	5.11044e+06	0	0	0	0.0005718								High	47.6	0.00175865							0
	IMNTFSVVPSPK	5	4	4	Q13509;P04350;P68371;P07437	M2(Oxidation)	1335.71			0	0	5.85697e+06	1.35318e+06	1.35318e+06	0	0.0003081								High	46.49	0.00148096	High	17.53	1.30422	High	17.53	1.30422	0
	EIVHLQAGQCGNQIGAK	3	6	5	Q13885;Q13509;P07437;P04350;P68371		1765.91			0	0	729172	280699	280699	0	0.005486								High	37.05	0.0200497	High	15.01	3.13923	High	15.01	3.13923	0
	SGPFGQIFRPDNFVFGQSGAGNNWAK	5	5	4	Q13885;P04350;P68371;P07437	N22(Deamidated)	2799.33			0	0	1.11086e+07	0	0	0	0.0005718								High	23.95	1.08089							0
	LHFFMPGFAPLTSR	4	9	5	Q13885;P04350;P68371;P07437;Q9BUF5		1620.85			0	0	8.17887e+07	1.81098e+07	1.81098e+07	0	0.0009625								High	19.52	1.13082	High	41.67	0.00585121	High	41.67	0.00585121	0
	ISEQFTAMFR	6	6	5	Q13885;Q13509;P04350;P68371;P07437		1229.6			0	8.02079e+06	1.63413e+08	1.20298e+06	1.29888e+06	0.001	0.001192					High	24.79	0.284434	High	32.67	0.0403943	High	23.07	0.363469	Medium	36.28	0.0176393	0
	NSSYFVEWIPNNVK	2	7	6	Q13885;Q13509;P04350;P68371;P07437;Q9BUF5		1696.84			0	7.15814e+06	8.98273e+07	0	0	0.001	0.0005718					High	23.25	0.634496	High	44.09	0.00481968							0
	NSSYFVEWIPNNVK	2	7	6	Q13885;Q13509;P04350;P68371;P07437;Q9BUF5	N11(Deamidated)	1697.83			0	0	4.23391e+06	0	0	0.001	0.0005718								High	25.53	0.389898							0
	MSATFIGNSTAIQELFK	1	3	2	Q13885;P68371	N8(Deamidated)	1858.93			0	0	701098	0	0	0.002	0.006013								High	18.83	1.63713							0
	ALTVPELTQQMFDAK	1	3	3	Q13509;P04350;P68371		1691.87			0	0	0	0	0	0.002	0.005707								High	10.72	8.5104							0
	IREEYPDRIMNTFSVVPSPK	1	2	2	P68371;P07437		2378.22			0	2.70736e+06	0	0	0	0.003	0.01288					High	25.13	0.378871										2
	FPGQLNADLRK	1	11	6	Q13885;Q13509;P04350;P68371;P07437;Q9BUF5		1258.7			0	0	0	0	0	0.003	0.01827								High	27.76	0.112221							1
	LTTPTYGDLNHLVSATMSGVTTCLR	1	5	4	Q13885;P04350;P68371;P07437		2651.32			0	0	389366	0	0	0.005	0.02347								High	15.98	4.31011							0
	YLTVAAVFR	3	3	3	P04350;P68371;P07437		1039.6			0	0	1.04669e+08	1.72532e+07	1.72532e+07	0.006	0.03267								High	28.53	0.023427	Medium	17.74	0.281007	Low	17.74	0.281007	0
	SGPFGQIFRPDNFVFGQSGAGNNWAK	3	5	4	Q13885;P04350;P68371;P07437		2798.35			0	0	0	1.11799e+06	3.57918e+06	0.009	0.04067											High	28.52	0.347434	Medium	28.52	0.347434	0
	ALTVPELTQQMFDAK	1	3	3	Q13509;P04350;P68371	M11(Oxidation)	1707.87			0	0	1.05228e+06	0	0	0.014	0.07433								Medium	10.57	9.91888							0
	FPGQLNADLR	1	11	6	Q13885;Q13509;P04350;P68371;P07437;Q9BUF5	N6(Deamidated)	1131.58			0	0	0	0	0	0.028	0.203								Medium	16.07	1.99962							0
	IREEYPDR	3	8	6	Q13885;Q13509;P04350;P68371;P07437;Q9BUF5		1077.54			0	0	2.637e+06	556595	556595	0.072	0.591								Low	36.79	0.0133918	Low	18.9	0.823836	Low	18.9	0.823836	1
	KLAVNMVPFPR	1	11	6	Q13885;Q13509;P04350;P68371;P07437;Q9BUF5		1271.73			0	0	6.8717e+06	0	0	0.072	0.5888								Low	18.68	0.412655							1
	NMMAACDPR	1	9	6	Q13885;Q13509;P04350;P68371;P07437;Q9BUF5		1008.41			0	0	2.98302e+06	0	0	0.116	0.7864								Low	11.53	2.4256							0
	RISEQFTAMFR	1	6	5	Q13885;Q13509;P04350;P68371;P07437		1385.71			0	0	1.72869e+06	0	0	0.117	0.789								Low	13.84	3.5233							1
P04350	Tubulin beta-4A chain OS=Homo sapiens GN=TUBB4A PE=1 SV=2 - [TBB4A_HUMAN]	60.81	5	2	22	98	5.14676e+06	1.18017e+07	1.63077e+08	2.25602e+07	2.25602e+07	152.29	120.38	483.064	234.29	285.6	10.59	4	6	27.93	10	14	59.01	20	45	35.59	11	15	35.59	11	18	444	49.5539	4.88135
	Sequence	# PSMs	# Proteins	# Protein Groups	Protein Group Accessions	Modifications	MH+ [Da]	phosphoRS Isoform Probability	phosphoRS Site Probabilities	A8: Area	B8: Area	C8: Area	D8: Area	E8: Area	q-Value	PEP	phosphoRS Binomial Peptide Score	A4	IonScore A4	Exp Value A4	B4	IonScore B4	Exp Value B4	C4	IonScore C4	Exp Value C4	D4	IonScore D4	Exp Value D4	E4	IonScore E4	Exp Value E4	# Missed Cleavages
	IMNTFSVVPSPK	10	4	4	Q13509;P04350;P68371;P07437		1319.71			6.44587e+06	1.25309e+07	2.10067e+07	2.88722e+07	2.88722e+07	0	2.167e-05		High	81.45	3.87792e-07	High	18.13	1.04595	High	20.64	0.444002	High	70.43	3.80861e-06	High	70.43	3.80861e-06	0
	FPGQLNADLR	6	11	6	Q13885;Q13509;P04350;P68371;P07437;Q9BUF5		1130.6			620660	86165.8	53352.6	2.49437e+06	2.49437e+06	0	2.702e-05		High	55.83	0.000166656	High	14.7	2.11269	High	49.75	0.000940088	High	50.63	0.00066689	High	50.63	0.00066689	0
	LAVNMVPFPR	3	11	6	Q13885;Q13509;P04350;P68371;P07437;Q9BUF5		1143.64			4.9128e+06	1.05889e+07	1.69855e+08	0	0	0	0.0003783		High	53.3	0.000268948	High	44.35	0.00195394	High	55.28	0.00015936							0
	AVLVDLEPGTMDSVR	10	3	2	P04350;P68371		1601.82			4.08162e+06	1.22852e+07	1.54779e+08	2.06985e+07	2.06985e+07	0	0.003836		High	36.71	0.0224076	High	34.22	0.0412881	High	61.79	7.3208e-05	High	54.23	0.000407212	High	54.23	0.000407212	0
	LAVNMVPFPR	5	11	6	Q13885;Q13509;P04350;P68371;P07437;Q9BUF5	M5(Oxidation)	1159.64			373930	0	2.6078e+06	1.4026e+06	1.4026e+06	0	4.332e-05		High	10.27	6.20687				High	37.07	0.0109163	High	56.65	0.000143496	High	56.65	0.000143496	0
	MAATFIGNSTAIQELFKR	1	1	1	P04350	M1(Oxidation)	2014.04			0	189458	0	0	0	0	2.662e-05					High	65.36	2.82194e-05										1
	MAATFIGNSTAIQELFK	6	1	1	P04350	M1(Oxidation)	1857.94			0	2.01572e+06	6.48133e+07	659140	659140	0	0.004072					High	28.15	0.174927	Low	75.41	3.19391e-06	High	16.57	2.36044	High	16.57	2.36044	0
	FWEVISDEHGIDPTGTYHGDSDLQLER	3	2	2	P04350;P68371		3116.44			0	9.56652e+06	1.55961e+08	0	0	0	7.766e-09					High	18.42	5.33219	High	77.11	7.15503e-06							0
	AVLVDLEPGTMDSVR	4	3	2	P04350;P68371	M11(Oxidation)	1617.82			0	617003	3.43339e+06	1.709e+06	1.709e+06	0	0.007512					High	10.7	8.76247	High	13.67	4.37268	High	32.56	0.0585685	High	32.56	0.0585685	0
	LAVNMVPFPR	1	11	6	Q13885;Q13509;P04350;P68371;P07437;Q9BUF5	N4(Deamidated)	1144.62			0	0	1.03695e+06	0	0	0	0.0004597								High	76.74	1.17993e-06							0
	LHFFMPGFAPLTSR	2	9	5	Q13885;P04350;P68371;P07437;Q9BUF5	M5(Oxidation)	1636.84			0	0	5.11044e+06	0	0	0	0.0005718								High	47.6	0.00175865							0
	IMNTFSVVPSPK	5	4	4	Q13509;P04350;P68371;P07437	M2(Oxidation)	1335.71			0	0	5.85697e+06	1.35318e+06	1.35318e+06	0	0.0003081								High	46.49	0.00148096	High	17.53	1.30422	High	17.53	1.30422	0
	EIVHLQAGQCGNQIGAK	3	6	5	Q13885;Q13509;P07437;P04350;P68371		1765.91			0	0	729172	280699	280699	0	0.005486								High	37.05	0.0200497	High	15.01	3.13923	High	15.01	3.13923	0
	GHYTEGAELVDAVLDVVR	3	2	2	P04350;Q9BUF5		1943			0	0	9.29431e+06	1.35906e+06	1.35906e+06	0	0.0002479								High	36.71	0.0231542	High	37.1	0.0232129	High	37.1	0.0232129	0
	SGPFGQIFRPDNFVFGQSGAGNNWAK	5	5	4	Q13885;P04350;P68371;P07437	N22(Deamidated)	2799.33			0	0	1.11086e+07	0	0	0	0.0005718								High	23.95	1.08089							0
	LHFFMPGFAPLTSR	4	9	5	Q13885;P04350;P68371;P07437;Q9BUF5		1620.85			0	0	8.17887e+07	1.81098e+07	1.81098e+07	0	0.0009625								High	19.52	1.13082	High	41.67	0.00585121	High	41.67	0.00585121	0
	ISEQFTAMFR	6	6	5	Q13885;Q13509;P04350;P68371;P07437		1229.6			0	8.02079e+06	1.63413e+08	1.20298e+06	1.29888e+06	0.001	0.001192					High	24.79	0.284434	High	32.67	0.0403943	High	23.07	0.363469	Medium	36.28	0.0176393	0
	NSSYFVEWIPNNVK	2	7	6	Q13885;Q13509;P04350;P68371;P07437;Q9BUF5		1696.84			0	7.15814e+06	8.98273e+07	0	0	0.001	0.0005718					High	23.25	0.634496	High	44.09	0.00481968							0
	NSSYFVEWIPNNVK	2	7	6	Q13885;Q13509;P04350;P68371;P07437;Q9BUF5	N11(Deamidated)	1697.83			0	0	4.23391e+06	0	0	0.001	0.0005718								High	25.53	0.389898							0
	EVDEQMLSVQSK	1	1	1	P04350		1392.68			0	0	355373	0	0	0.001	0.001961								High	15.23	3.80144							0
	ALTVPELTQQMFDAK	1	3	3	Q13509;P04350;P68371		1691.87			0	0	0	0	0	0.002	0.005707								High	10.72	8.5104							0
	FPGQLNADLRK	1	11	6	Q13885;Q13509;P04350;P68371;P07437;Q9BUF5		1258.7			0	0	0	0	0	0.003	0.01827								High	27.76	0.112221							1
	LTTPTYGDLNHLVSATMSGVTTCLR	1	5	4	Q13885;P04350;P68371;P07437		2651.32			0	0	389366	0	0	0.005	0.02347								High	15.98	4.31011							0
	YLTVAAVFR	3	3	3	P04350;P68371;P07437		1039.6			0	0	1.04669e+08	1.72532e+07	1.72532e+07	0.006	0.03267								High	28.53	0.023427	Medium	17.74	0.281007	Low	17.74	0.281007	0
	SGPFGQIFRPDNFVFGQSGAGNNWAK	3	5	4	Q13885;P04350;P68371;P07437		2798.35			0	0	0	1.11799e+06	3.57918e+06	0.009	0.04067											High	28.52	0.347434	Medium	28.52	0.347434	0
	ALTVPELTQQMFDAK	1	3	3	Q13509;P04350;P68371	M11(Oxidation)	1707.87			0	0	1.05228e+06	0	0	0.014	0.07433								Medium	10.57	9.91888							0
	FPGQLNADLR	1	11	6	Q13885;Q13509;P04350;P68371;P07437;Q9BUF5	N6(Deamidated)	1131.58			0	0	0	0	0	0.028	0.203								Medium	16.07	1.99962							0
	KLAVNMVPFPR	1	11	6	Q13885;Q13509;P04350;P68371;P07437;Q9BUF5		1271.73			0	0	6.8717e+06	0	0	0.072	0.5888								Low	18.68	0.412655							1
	NMMAACDPR	1	9	6	Q13885;Q13509;P04350;P68371;P07437;Q9BUF5		1008.41			0	0	2.98302e+06	0	0	0.116	0.7864								Low	11.53	2.4256							0
	RISEQFTAMFR	1	6	5	Q13885;Q13509;P04350;P68371;P07437		1385.71			0	0	1.72869e+06	0	0	0.117	0.789								Low	13.84	3.5233							1
	IREEFPDRIMNTFSVVPSPK	1	1	1	P04350	M10(Oxidation)	2378.22			0	2.70736e+06	0	0	0							Low	13.7	5.26612										2
	MAATFIGNSTAIQELFK	1	1	1	P04350	M1(Oxidation); N8(Deamidated)	1858.93			0	0	701098	0	0										Low	18.22	1.88401							0
Q13509	Tubulin beta-3 chain OS=Homo sapiens GN=TUBB3 PE=1 SV=2 - [TBB3_HUMAN]	46.67	2	2	19	83	5.45979e+06	1.2998e+07	2.08065e+08	3.83574e+07	3.83574e+07	148.36	89.4429	429.049	256.753	307.918	14.44	5	6	23.78	8	10	46.67	19	36	26.22	9	14	26.22	9	17	450	50.4003	4.93213
	Sequence	# PSMs	# Proteins	# Protein Groups	Protein Group Accessions	Modifications	MH+ [Da]	phosphoRS Isoform Probability	phosphoRS Site Probabilities	A8: Area	B8: Area	C8: Area	D8: Area	E8: Area	q-Value	PEP	phosphoRS Binomial Peptide Score	A4	IonScore A4	Exp Value A4	B4	IonScore B4	Exp Value B4	C4	IonScore C4	Exp Value C4	D4	IonScore D4	Exp Value D4	E4	IonScore E4	Exp Value E4	# Missed Cleavages
	IMNTFSVVPSPK	10	4	4	Q13509;P04350;P68371;P07437		1319.71			6.44587e+06	1.25309e+07	2.10067e+07	2.88722e+07	2.88722e+07	0	2.167e-05		High	81.45	3.87792e-07	High	18.13	1.04595	High	20.64	0.444002	High	70.43	3.80861e-06	High	70.43	3.80861e-06	0
	FPGQLNADLR	6	11	6	Q13885;Q13509;P04350;P68371;P07437;Q9BUF5		1130.6			620660	86165.8	53352.6	2.49437e+06	2.49437e+06	0	2.702e-05		High	55.83	0.000166656	High	14.7	2.11269	High	49.75	0.000940088	High	50.63	0.00066689	High	50.63	0.00066689	0
	LAVNMVPFPR	3	11	6	Q13885;Q13509;P04350;P68371;P07437;Q9BUF5		1143.64			4.9128e+06	1.05889e+07	1.69855e+08	0	0	0	0.0003783		High	53.3	0.000268948	High	44.35	0.00195394	High	55.28	0.00015936							0
	AILVDLEPGTMDSVR	8	4	3	Q13885;Q13509;P07437		1615.85			5.02071e+06	1.58742e+07	1.01738e+08	3.15323e+07	3.15323e+07	0	0.001241		High	26.64	0.213952	High	37.52	0.0179312	High	37.36	0.0181634	High	48.55	0.00131189	High	48.55	0.00131189	0
	GHYTEGAELVDSVLDVVR	8	5	4	Q13885;Q13509;P68371;P07437		1958.99			1.71877e+06	0	2.90926e+08	5.46677e+07	5.46677e+07	0	0.0001338		High	23.14	0.656595				High	73.41	6.17018e-06	High	61.05	0.000102591	High	61.05	0.000102591	0
	LAVNMVPFPR	5	11	6	Q13885;Q13509;P04350;P68371;P07437;Q9BUF5	M5(Oxidation)	1159.64			373930	0	2.6078e+06	1.4026e+06	1.4026e+06	0	4.332e-05		High	10.27	6.20687				High	37.07	0.0109163	High	56.65	0.000143496	High	56.65	0.000143496	0
	GHYTEGAELVDSVLDVVRK	2	5	4	Q13885;Q13509;P68371;P07437		2087.08			0	7.68233e+06	759210	0	0	0	0.002643					High	48.18	0.00170149	Medium	11.86	6.3208							1
	LAVNMVPFPR	1	11	6	Q13885;Q13509;P04350;P68371;P07437;Q9BUF5	N4(Deamidated)	1144.62			0	0	1.03695e+06	0	0	0	0.0004597								High	76.74	1.17993e-06							0
	EVDEQMLAIQSK	2	2	2	Q13509;Q9BUF5		1390.69			0	0	1.20772e+06	0	0	0	0.0005718								High	49.2	0.0012209							0
	IMNTFSVVPSPK	5	4	4	Q13509;P04350;P68371;P07437	M2(Oxidation)	1335.71			0	0	5.85697e+06	1.35318e+06	1.35318e+06	0	0.0003081								High	46.49	0.00148096	High	17.53	1.30422	High	17.53	1.30422	0
	EIVHIQAGQCGNQIGAK	3	6	5	Q13885;Q13509;P07437;P04350;P68371		1765.91			0	0	729172	280699	280699	0	0.005486								High	37.05	0.0200497	High	15.01	3.13923	High	15.01	3.13923	0
	AILVDLEPGTMDSVR	4	4	3	Q13885;Q13509;P07437	M11(Oxidation)	1631.84			0	0	4.74884e+06	2.52803e+06	2.52803e+06	0	0.000802								High	32.15	0.0679024	High	16.44	2.45486	High	16.44	2.45486	0
	ISEQFTAMFR	6	6	5	Q13885;Q13509;P04350;P68371;P07437		1229.6			0	8.02079e+06	1.63413e+08	1.20298e+06	1.29888e+06	0.001	0.001192					High	24.79	0.284434	High	32.67	0.0403943	High	23.07	0.363469	Medium	36.28	0.0176393	0
	NSSYFVEWIPNNVK	2	7	6	Q13885;Q13509;P04350;P68371;P07437;Q9BUF5		1696.84			0	7.15814e+06	8.98273e+07	0	0	0.001	0.0005718					High	23.25	0.634496	High	44.09	0.00481968							0
	NSSYFVEWIPNNVK	2	7	6	Q13885;Q13509;P04350;P68371;P07437;Q9BUF5	N11(Deamidated)	1697.83			0	0	4.23391e+06	0	0	0.001	0.0005718								High	25.53	0.389898							0
	MSSTFIGNSTAIQELFK	4	1	1	Q13509		1873.94			0	0	1.39989e+06	579476	579476	0.002	0.005452					High	18.4	1.88485	High	25.05	0.413268	Low	56.52	0.000280337	Low	56.52	0.000280337	0
	ALTVPELTQQMFDAK	1	3	3	Q13509;P04350;P68371		1691.87			0	0	0	0	0	0.002	0.005707								High	10.72	8.5104							0
	FPGQLNADLRK	1	11	6	Q13885;Q13509;P04350;P68371;P07437;Q9BUF5		1258.7			0	0	0	0	0	0.003	0.01827								High	27.76	0.112221							1
	ISVYYNEASSHK	1	1	1	Q13509		1397.68			0	0	674251	0	0	0.003	0.0115								High	11.18	7.09496							0
	YLTVATVFR	3	2	2	Q13509;Q9BUF5		1069.61			0	0	6483874	940730	940730	0.009	0.05367								High	23.69	0.108173	Low	20.22	0.247633	Low	20.22	0.247633	0
	FWEVISDEHGIDPSGNYVGDSDLQLER	1	1	1	Q13509		3077.42			0	0	128436	0	0	0.014	0.07417								Medium	17.49	6.20981							0
	ALTVPELTQQMFDAK	1	3	3	Q13509;P04350;P68371	M11(Oxidation)	1707.87			0	0	1.05228e+06	0	0	0.014	0.07433								Medium	10.57	9.91888							0
	FPGQLNADLR	1	11	6	Q13885;Q13509;P04350;P68371;P07437;Q9BUF5	N6(Deamidated)	1131.58			0	0	0	0	0	0.028	0.203								Medium	16.07	1.99962							0
	KLAVNMVPFPR	1	11	6	Q13885;Q13509;P04350;P68371;P07437;Q9BUF5		1271.73			0	0	6.8717e+06	0	0	0.072	0.5888								Low	18.68	0.412655							1
	NMMAACDPR	1	9	6	Q13885;Q13509;P04350;P68371;P07437;Q9BUF5		1008.41			0	0	2.98302e+06	0	0	0.116	0.7864								Low	11.53	2.4256							0
	RISEQFTAMFR	1	6	5	Q13885;Q13509;P04350;P68371;P07437		1385.71			0	0	1.72869e+06	0	0	0.117	0.789								Low	13.84	3.5233							1
P15924	Desmoplakin OS=Homo sapiens GN=DSP PE=1 SV=3 - [DESP_HUMAN]	26.47	1	52	64	151	1.50928e+06	4.9035e+06	2.49253e+07	4.17134e+06	4.17134e+06	141.157	28.43	294.71	204.317	223.415	8.67	26	27	4.98	12	12	16.51	38	44	12.26	28	30	13.93	32	38	2871	331.569	6.81494
	Sequence	# PSMs	# Proteins	# Protein Groups	Protein Group Accessions	Modifications	MH+ [Da]	phosphoRS Isoform Probability	phosphoRS Site Probabilities	A8: Area	B8: Area	C8: Area	D8: Area	E8: Area	q-Value	PEP	phosphoRS Binomial Peptide Score	A4	IonScore A4	Exp Value A4	B4	IonScore B4	Exp Value B4	C4	IonScore C4	Exp Value C4	D4	IonScore D4	Exp Value D4	E4	IonScore E4	Exp Value E4	# Missed Cleavages
	YGDGIQLTR	4	1	1	P15924		1022.53			962321	0	1.32441e+06	1.14602e+06	1.14602e+06	0	0.0007599		High	44	0.00219755				High	24.75	0.199304	High	48.9	0.000873433	High	48.9	0.000873433	0
	YEVTSGGGGTSR	5	1	1	P15924		1170.54			426623	50950.5	384405	388260	388260	0	0.00241		High	35.7	0.0219091	High	20.4	0.736905	High	35.29	0.0242705	High	26.39	0.192762	High	26.39	0.192762	0
	TLELQGLINDLQR	4	1	1	P15924		1512.85			301275	0	0	521191	521191	0	0.002888		Medium	24.08	0.167866							High	36.22	0.0105899	High	36.22	0.0105899	0
	IEVLEEELR	5	1	1	P15924		1129.61			1.75799e+06	326995	0	2.34961e+06	2.34961e+06	0	0.01132		Medium	22.19	0.315563	High	21.62	0.601538				High	45.94	0.00222466	High	45.94	0.00222466	0
	LPVDIAYK	4	1	1	P15924		918.536			1.12384e+06	0	1.73249e+06	1.59155e+06	1.59155e+06	0	0.01075		Low	22.11	0.171327				Low	17.33	0.409613	High	34.69	0.0101718	High	34.69	0.0101718	0
	LNDSILQATEQR	2	1	1	P15924		1387.72			292810	0	966788	0	0	0	0.0004657		Low	11.85	5.22504				High	51.45	0.000615883							0
	ETQSQLETER	6	1	1	P15924		1220.58			671539	59555.9	468478	544177	544177	0	0.0006955		Medium	10.69	7.00395	Medium	14.82	2.7061	High	15.1	1.99479	High	29.34	0.0831768	High	41.53	0.00455942	0
	TMIQSPSGVILQEAADVHAR	4	1	1	P15924	M2(Oxidation)	2139.1			0	166926	213726	394590	394590	0	0.0008437					High	13.67	5.44008	High	13.47	5.06227	High	18.56	1.60422	High	18.56	1.60422	0
	GFFDPNTEENLTYLQLK	2	1	1	P15924		2029			0	0	1.95908e+06	0	608681	0	8.123e-05								High	54.49	0.000564031				High	16.9	3.19838	0
	IGLVRPGTALELLEAQAATGFIVDPVSNLR	2	1	1	P15924		3120.75			0	0	1.03189e+06	0	0	0	0.0001257								High	46.91	0.000305556							0
	FLEFQYLTGGLVDPEVHGR	3	1	1	P15924		2177.12			0	0	468129	358384	358384	0	0.002219								High	25.51	0.377216	High	22.97	0.627546	High	22.97	0.627546	0
	SVQNDSQAIAEVLNQLK	3	1	1	P15924		1856.98			0	0	2.16966e+06	2.68151e+06	2.68151e+06	0	0.0005718								High	25.07	0.260606	High	19.6	0.820166	High	19.6	0.820166	0
	TMIQSPSGVILQEAADVHAR	3	1	1	P15924		2123.1			0	0	1.48476e+06	1.55564e+06	1.55564e+06	0	0.0002916								High	17.63	1.77502	High	41.8	0.00674568	High	41.8	0.00674568	0
	ALLQAILQTEDMLK	3	1	1	P15924		1586.89			0	0	1.21108e+06	1.45323e+06	1.45323e+06	0	1.104e-05								High	12.67	1.68715	High	45.61	0.000905431	High	45.61	0.000905431	0
	AEMDMVAWGVDLASVEQHINSHR	2	1	1	P15924		2595.22			0	0	0	1.4782e+06	1.4782e+06	0	0.0005863											High	44.87	0.00894096	High	44.87	0.00894096	0
	ENAAYFQFFEEAQSTEAYLK	2	1	1	P15924		2386.1			0	0	0	677432	677432	0	0.0004281											High	19.04	3.17272	High	19.04	3.17272	0
	EMSVQEAYK	2	1	1	P15924		1084.5			0	0	0	186027	186027	0	0.003388											High	12.13	3.98028	High	12.13	3.98028	0
	LTVDSAIAR	4	1	1	P15924		945.542			311175	0	659283	403759	403759	0.001	0.003227		Low	17.56	0.735753				High	47.5	0.00087847	Medium	23.94	0.115241	Medium	23.94	0.115241	0
	AVTGYNDPETGNIISLFQAMNK	2	1	1	P15924		2383.17			0	921471	1.50365e+06	0	0	0.001	0.0008016					High	26.98	0.399591	High	16.16	4.81664							0
	GLPSPYNMSSAPGSR	1	1	1	P15924		1520.72			0	0	272405	0	0	0.001	0.001607								High	28.31	0.175166							0
	SMVEDITGLR	3	1	1	P15924		1120.57			0	0	965241	229173	229173	0.001	0.001338								High	27.62	0.111314	Low	15.69	1.93698	Low	15.69	1.93698	0
	TIADLELHYQEFIR	1	1	1	P15924		1747.91			0	0	1.09563e+06	0	0	0.001	0.001495								High	27.54	0.16589							0
	QPVTVTELVDSGILRPSTVNELESGQISYDEVGER	3	1	1	P15924		3816.93			0	0	107549	64635.4	64635.4	0.001	0.0008916								High	22.17	0.865813	Low	11.6	9.87243	Low	11.6	9.87243	0
	NNYDEEIISLK	1	1	1	P15924		1337.67			0	0	638445	0	0	0.001	0.002239								High	10.75	8.40133							0
	NTLTQTTENLR	4	1	1	P15924		1290.67			225839	0	364965	431406	431406	0.002	0.01074		Medium	13.58	3.98844				High	34.31	0.025336	High	21.05	0.536709	High	21.05	0.536709	0
	VQEQELTR	2	1	1	P15924		1002.53			214170	0	242259	0	0	0.002	0.004856		Low	13.57	2.86581				High	25.03	0.209315							0
	QEAFSIR	1	1	1	P15924		850.446			0	0	578298	0	0	0.002	0.004216								High	39	0.00444401							0
	GIVDSITGQR	1	1	1	P15924		1045.57			0	0	861786	0	0	0.002	0.007641								High	34.43	0.0204088							0
	LQDTSSYAK	1	1	1	P15924		1012.5			0	0	219579	0	0	0.002	0.01063								High	26.32	0.102672							0
	LTYEIEDEK	2	1	1	P15924		1139.55			0	0	228749	0	338446	0.002	0.005653								High	19.66	0.780795				Medium	25.2	0.210189	0
	LLQLQEQMR	5	1	1	P15924		1158.63			519664	130966	1.27292e+06	1.0194e+06	1.0194e+06	0.003	0.01744		Medium	11	5.90583	High	21.59	0.355034	High	31.68	0.0358959	Medium	19.36	0.641383	High	19.36	0.641383	0
	LLEAQIATGGIIDPK	1	1	1	P15924		1538.88			0	546610	0	0	0	0.003	0.02085					High	13.83	1.01844										0
	SAIYQLEEEYENLLK	1	1	1	P15924		1841.93			0	0	1.45691e+06	0	0	0.003	0.01689								High	14.2	4.6174							0
	LTYEIEDEKR	4	1	1	P15924		1295.65			396267	0	457817	384681	384681	0.004	0.02321		High	33.68	0.0342625				Medium	24.28	0.315956	Medium	15.32	2.55135	Low	15.32	2.55135	1
	SGSLSLTQFADMISLK	1	1	1	P15924		1697.88			0	0	422702	0	0	0.005	0.02377								High	11.85	6.38762							0
	VLLQEEGTR	1	1	1	P15924		1044.57			0	127972	0	0	0	0.006	0.07943					High	19.52	0.91136										0
	AELIVQPELK	2	1	1	P15924		1139.67			1.57398e+06	0	1.94561e+06	0	0	0.008	0.04328		Low	21.38	0.10662				High	21.21	0.182397							0
	NGVGTSSSMGSGVSDDVFSSSR	1	1	1	P15924		2119.93			0	0	0	0	62257	0.009	0.0491														High	11.43	14.612	0
	SVEEVASEIQPFLR	1	1	1	P15924		1603.84			0	0	748332	0	0	0.01	0.05862								Medium	12.31	5.24334							0
	ISTEEAIR	2	1	1	P15924		918.494			0	0	0	173555	173555	0.014	0.0544											Medium	20.71	0.515453	Medium	20.71	0.515453	0
	GLVGIEFK	2	1	1	P15924		862.506			1.19585e+06	0	1.25321e+06	0	0	0.016	0.08251		Low	20.64	0.15922				Medium	21.19	0.131156							0
	VVIVDPETNK	1	1	1	P15924		1113.61			586183	0	0	0	0	0.018	0.06325		Medium	25.57	0.117866													0
	FGDSNTVMR	1	1	1	P15924	M8(Oxidation)	1042.47			0	0	0	0	162294	0.018	0.08988														Medium	20.83	0.422518	0
	LGIYEAMK	1	1	1	P15924		924.487			0	450573	0	0	0	0.02	0.1907					Medium	19.13	0.540035										0
	LSSEVEALR	3	1	1	P15924		1003.55			315380	0	0	373974	373974	0.022	0.1138		Medium	18.74	0.77723							Medium	18.15	0.977599	Medium	18.15	0.977599	0
	AITGFDDPFSGK	1	1	1	P15924		1254.6			723527	0	0	0	0	0.024	0.08708		Medium	39.22	0.00963376													0
	SQLQISNNR	3	1	1	P15924		1059.55			219064	0	0	246329	246329	0.024	0.07875		Medium	24.98	0.224923							Low	16.55	1.32011	Low	16.55	1.32011	0
	QLLQEQESVK	1	1	1	P15924		1201.65			0	0	432977	0	0	0.025	0.1683								Medium	12.28	5.03715							0
	QLQNIIQATSR	1	1	1	P15924		1271.71			0	210525	0	0	0	0.026	0.2347					Medium	13.82	1.69924										0
	YIELLTR	1	1	1	P15924		907.528			0	0	2.07842e+06	0	0	0.027	0.1821								Medium	11.86	0.970926							0
	QVQNLVNK	1	1	1	P15924		942.541			0	0	330811	0	0	0.03	0.228								Medium	12.93	2.92611							0
	LEDELNR	3	1	1	P15924		888.448			0	0	745418	827758	827758	0.033	0.1409								Low	17.28	1.29545	Medium	24.52	0.375434	Medium	24.52	0.375434	0
	LVFDGLR	2	1	1	P15924		819.477			332783	0	835867	0	0	0.039	0.3201		Low	14.12	0.695127				Medium	25.13	0.0530941							0
	NATILELR	1	1	1	P15924		929.543			238467	0	0	0	0	0.05	0.1749		Low	38.05	0.00732456													0
	GAGSIAGASASPK	3	1	1	P15924		1073.56			0	0	248995	183759	183759	0.056	0.4501								Low	13.08	3.30651	Low	12.59	3.82811	Low	12.59	3.82811	0
	DLIDFDDR	1	1	1	P15924		1008.46			511491	0	0	0	0	0.058	0.195		Low	15.93	1.06703													0
	EHLMLEEELR	2	1	1	P15924		1298.65			0	0	0	541014	541014	0.063	0.2992											Low	14.47	3.00109	Low	14.47	3.00109	0
	ITNLTQQLEQASIVK	1	1	1	P15924		1685.94			233472	0	0	0	0	0.1	0.3634		Low	15.53	1.01183													0
	FLDQNLQK	3	1	1	P15924		1005.54			0	0	0	1.32668e+06	1.32668e+06	0.116	0.4932											Low	11.55	4.01009	Low	11.55	4.01009	0
	ENLGWQK	1	1	1	P15924		874.441			257159	0	0	0	0	0.186	0.5927		Low	10.73	4.21372													0
	NFVDPVTK	1	1	1	P15924		919.487			311915	0	0	0	0	0.216	0.6312		Low	19.04	0.635542													0
	LPVEEAYK	1	1	1	P15924		948.505			983514	0	0	0	0	0.279	0.7219		Low	19.82	0.484156													0
	IQSQFTDAQK	2	1	1	P15924		1165.59			0	0	0	401162	401162	0.284	0.8784											Low	11.26	7.3994	Low	11.26	7.3994	0
	SMVEDITGLR	6	1	1	P15924	N-Term(Acetyl); M2(Oxidation)	1178.58			466803	1.05095e+07	4.36225e+06	1.83477e+06	1.85972e+06	0.352	0.9449		Low	15.61	1.68171	Low	26.43	0.137985	Low	14.04	2.3628	Low	10.67	6.81345	Low	14.09	2.74129	0
	TKLKISYK	1	1	1	P15924	N-Term(Acetyl); K4(Acetyl); S6(Phospho)	1144.61	0.499499	T(1): 0.1; S(6): 49.9; Y(7): 49.9	0	3.2795e+06	0	0	0			35.518				Low	14.8	2.44706										2
	FQKQALEASNR	5	1	1	P15924	N-Term(Acetyl); Q2(Deamidated); Q4(Deamidated); N10(Deamidated)	1336.64			0	0	6.82441e+07	7.4829e+06	7.4829e+06										Low	17.52	1.98872	Low	11.77	7.26146	Low	11.77	7.26146	1
	GIVDSITGQR	1	1	1	P15924	N-Term(Acetyl); Q9(Deamidated)	1088.56			0	0	45081.8	0	0										Low	16.5	2.07418							0
P08729	Keratin, type II cytoskeletal 7 OS=Homo sapiens GN=KRT7 PE=1 SV=5 - [K2C7_HUMAN]	54.37	3	16	24	72	2.23353e+07	2.70072e+06	2.0507e+07	2.14845e+07	2.14845e+07	140.109	92.64	314.591	198.404	200.544	24.73	11	11	12.37	5	6	47.12	20	23	28.57	13	15	28.57	13	17	469	51.3543	5.47803
	Sequence	# PSMs	# Proteins	# Protein Groups	Protein Group Accessions	Modifications	MH+ [Da]	phosphoRS Isoform Probability	phosphoRS Site Probabilities	A8: Area	B8: Area	C8: Area	D8: Area	E8: Area	q-Value	PEP	phosphoRS Binomial Peptide Score	A4	IonScore A4	Exp Value A4	B4	IonScore B4	Exp Value B4	C4	IonScore C4	Exp Value C4	D4	IonScore D4	Exp Value D4	E4	IonScore E4	Exp Value E4	# Missed Cleavages
	LALDIEIATYR	9	6	4	P04264;P08729;Q6KB66;P05787		1277.72			1.19683e+07	6.57817e+06	1.0293e+07	9.76318e+06	9.76318e+06	0	0.0002147		High	51.88	0.000272751	High	57.61	6.40641e-05	High	62.21	2.34157e-05	High	63.83	1.59597e-05	High	63.83	1.59597e-05	0
	SAYGGPVGAGIR	5	1	1	P08729		1104.59			1.175e+06	810398	4.11611e+06	1.97386e+06	1.97386e+06	0	0.006878		High	41.87	0.0030101	High	31.93	0.02754	High	51.66	0.00035311	High	46.04	0.00169989	High	46.04	0.00169989	0
	SLDLDGIIAEVK	8	1	1	P08729		1272.71			1.05966e+06	702429	7.10806e+06	3.58321e+06	3.58321e+06	0	0.0001873		High	28.26	0.0856118	High	16.04	1.22576	High	49.78	0.0006033	High	59.58	6.3669e-05	High	59.58	6.3669e-05	0
	EVTINQSLLAPLR	4	1	1	P08729		1453.84			968446	713582	5.83063e+06	0	0	0	0.005435		High	25.57	0.0507518	High	30.51	0.0184065	High	44.52	0.000741685							0
	GQLEALQVDGGR	4	1	1	P08729		1242.65			213584	0	388137	131811	131811	0	0.001541		High	18.82	0.792569				High	25.03	0.243232	High	19.74	0.874306	High	19.74	0.874306	0
	EYQELMSVK	3	2	1	P08729		1126.54			543699	0	0	861403	861403	0	0.003503		High	15.68	1.91575							High	25.3	0.207027	High	25.3	0.207027	0
	AEAEAWYQTK	5	2	2	Q5XKE5;P08729		1196.57			600814	0	2.13769e+06	1.37519e+06	1.37519e+06	0	0.001909		Medium	12.44	5.00034				High	34.78	0.0291576	High	26.46	0.191487	High	26.46	0.191487	0
	LLEGEESR	3	6	3	P08670;P08729;P05787		932.475			0	0	4.16437e+06	2.1142e+06	2.1142e+06	0	0.00388								Low	20.72	0.840873	High	37.02	0.019712	High	37.02	0.019712	0
	FETLQAQAGK	5	1	1	P08729		1092.57			813369	118614	2.62472e+06	1.10592e+06	1.10592e+06	0.001	0.0005718		High	48.95	0.00067623	Low	10.93	4.25009	High	26.9	0.148536	High	23.42	0.29415	High	23.42	0.29415	0
	FASFIDK	4	18	10	P35908;Q7Z794;P13647;P02538;P04259;Q3SY84;Q14CN4;Q5XKE5;P08729;P05787		827.434			5.38627e+07	0	4.41201e+07	5.11072e+07	5.11072e+07	0.001	0.01343		High	33.21	0.0120815				High	29.77	0.0218258	High	34.2	0.00786992	High	34.2	0.00786992	0
	VDALNDEINFLR	1	1	1	P08729		1418.73			0	0	469247	0	0	0.001	0.0005718								High	46.74	0.00185039							0
	LPDIFEAQIAGLR	3	1	1	P08729		1442.8			0	0	496791	479800	479800	0.001	0.0005718								High	42.46	0.00263624	Low	11.4	3.42658	Low	11.4	3.42658	0
	LDADPSLQR	1	1	1	P08729		1014.53			0	0	3.16031e+06	0	0	0.001	0.0009466								High	33.74	0.0252333							0
	LQAEIDNIK	1	1	1	P08729		1043.58			0	0	1.6481e+06	0	0	0.001	0.001584								High	25.94	0.214188							0
	TLNETELTELQSQISDTSVVLSMDNSR	1	1	1	P08729		3010.47			0	0	212877	0	0	0.001	0.0005718								High	11.89	15.402							0
	SIHFSSPVFTSR	5	1	1	P08729	N-Term(Acetyl)	1406.71			1.002e+06	0	0	3.15027e+06	3.15027e+06	0.002	0.007615		High	13.49	4.15926				High	29.48	0.120103	Medium	18.45	1.24742	Medium	21.3	0.629002	0
	SMQDVVEDFK	1	1	1	P08729		1197.55			0	0	421908	0	0	0.002	0.003806								High	10.94	6.50343							0
	NEISEMNR	1	1	1	P08729		992.445			292127	0	0	0	0	0.009	0.05609		High	20.94	0.292755													0
	LALDIEIATYRK	1	5	3	P08729;Q6KB66;P05787		1405.81			0	0	467704	0	0	0.013	0.06914								Medium	31.6	0.0110001							1
	AKLEAAIAEAEER	1	1	1	P08729		1400.74			0	0	430920	0	0	0.025	0.167								Medium	23.28	0.37615							1
	AQYEEMAK	2	1	1	P08729		969.441			0	0	0	508910	508910	0.028	0.1385											Medium	19.45	0.722434	Medium	19.45	0.722434	0
	TAAENEFVVLKK	1	2	2	Q14CN4;P08729		1348.75			0	0	368734	0	0	0.082	0.6316								Low	12.63	2.56506							1
	WTLLQEQK	1	1	1	P08729	Q5(Deamidated); Q7(Deamidated)	1047.54			0	0	545248	0	0										Low	11.15	5.57872							0
	KDVDAAYMSK	2	1	1	P08729		1127.55			0	0	0	88930.3	88930.3													Low	10.53	5.22218	Low	10.53	5.22218	1
P21333	Filamin-A OS=Homo sapiens GN=FLNA PE=1 SV=4 - [FLNA_HUMAN]	32.04	1	46	53	154	1.67464e+06	409219	1.48261e+07	3.98454e+06	3.98454e+06	128.855	45.6	757.441	214.089	238.559	8.99	18	20	2.8	5	5	29.58	49	65	14.32	25	29	15.6	27	35	2647	280.564	6.06201
	Sequence	# PSMs	# Proteins	# Protein Groups	Protein Group Accessions	Modifications	MH+ [Da]	phosphoRS Isoform Probability	phosphoRS Site Probabilities	A8: Area	B8: Area	C8: Area	D8: Area	E8: Area	q-Value	PEP	phosphoRS Binomial Peptide Score	A4	IonScore A4	Exp Value A4	B4	IonScore B4	Exp Value B4	C4	IonScore C4	Exp Value C4	D4	IonScore D4	Exp Value D4	E4	IonScore E4	Exp Value E4	# Missed Cleavages
	EGPYSISVLYGDEEVPR	5	1	1	P21333		1909.92			298980	0	6.56857e+06	2.01491e+06	2.01491e+06	0	1.321e-05		High	48.49	0.00237287				High	66.92	3.29242e-05	High	24.94	0.525508	High	24.94	0.525508	0
	IANLQTDLSDGLR	8	1	1	P21333		1415.76			1.40567e+06	392735	1.43624e+07	3.28416e+06	3.28416e+06	0	5.905e-07		High	31.95	0.0428913	High	23.27	0.325445	High	54.21	0.000306676	High	77.91	1.21437e-06	High	77.91	1.21437e-06	0
	VNQPASFAVSLNGAK	5	1	1	P21333		1502.8			406148	0	3.79322e+06	1.19963e+06	1.19963e+06	0	0.003401		High	30.68	0.0694314				High	23.1	0.382272	High	17.66	1.37202	High	17.66	1.37202	0
	VANPSGNLTETYVQDR	6	1	1	P21333		1763.86			731721	0	6.12845e+06	1.42322e+06	1.42322e+06	0	0.0004251		High	27.82	0.233009				High	58.1	0.00020909	High	48.15	0.0020685	High	48.15	0.0020685	0
	VEPGLGADNSVVR	6	1	1	P21333		1312.69			2.06512e+06	0	9.94516e+06	2.78426e+06	2.78426e+06	0	0.00767		Medium	22.85	0.324769				High	39.75	0.00859584	High	31.53	0.0554373	High	31.53	0.0554373	0
	ANLPQSFQVDTSK	4	1	1	P21333		1434.73			915831	0	3.13264e+06	0	0	0	0.0001568		Medium	20.26	0.904685				High	70.03	9.53391e-06							0
	GAGTGGLGLAVEGPSEAK	5	1	1	P21333		1570.81			928882	0	8848801	2.20257e+06	2.20257e+06	0	0.0005718		Low	16.01	2.43218				High	34.44	0.0325213	High	20.29	0.851687	High	20.29	0.851687	0
	DAGEGGLSLAIEGPSK	3	1	1	P21333		1500.76			494080	0	7.16388e+06	0	2.70282e+06	0	0.0004714		High	14.05	3.88631				High	39.07	0.0122703				Medium	18.22	1.61508	0
	AEISFEDR	4	1	1	P21333		966.459			918548	0	3.96736e+06	1.09376e+06	1.09376e+06	0	0.006333		Low	12.72	2.67015				High	40.82	0.00447503	High	32.21	0.0359502	High	32.21	0.0359502	0
	LIALLEVLSQK	7	3	3	P21333;O75369;Q14315		1226.78			922104	0	9.72247e+06	3.71102e+06	3.71102e+06	0	0.0005718		Medium	11.09	0.248972				High	52.99	2.6373e-05	Medium	20.16	0.0481915	Medium	20.16	0.0481915	0
	AGVAPLQVK	4	1	1	P21333		882.546			741049	0	3.94675e+06	1.14924e+06	1.14924e+06	0	0.001076		Low	10.47	0.686533				Medium	10.48	0.922226	High	35.07	0.00320507	High	35.07	0.00320507	0
	ENGVYLIDVK	5	1	1	P21333		1149.62			809467	0	4.58476e+06	1.65722e+06	1.69146e+06	0	0.0005031		Low	10.27	4.24285				High	28.18	0.0907007	High	18.7	0.785771	High	31.08	0.0440604	0
	AGQSAAGAAPGGGVDTR	3	1	1	P21333		1442.71			0	194314	0	333202	333202	0	0.001387					High	33.86	0.043438				High	20.96	0.785244	High	20.96	0.785244	0
	GLVEPVDVVDNADGTQTVNYVPSR	4	1	1	P21333		2544.27			0	587775	1.77366e+07	0	0	0	0.0002784					High	26.44	0.435587	High	41.13	0.0129782							0
	EEGPYEVEVTYDGVPVPGSPFPLEAVAPTKPSK	2	1	1	P21333		3485.75			0	0	5.87541e+06	0	0	0	0.0003909								High	46.54	0.00369219							0
	SADFVVEAIGDDVGTLGFSVEGPSQAK	1	1	1	P21333		2695.32			0	0	0	0	0	0	0.0001342								High	45.86	0.0054374							0
	FNEEHIPDSPFVVPVASPSGDAR	3	1	1	P21333		2467.2			0	0	0	4.11147e+06	4.11147e+06	0	0.001419								High	32.04	0.126472	High	34.85	0.0660901	High	34.85	0.0660901	0
	DAGEGLLAVQITDPEGKPK	1	1	1	P21333		1938.02			0	0	993396	0	0	0	0.0005718								High	29.54	0.0837134							0
	VGSAADIPINISETDLSLLTATVVPPSGR	5	1	1	P21333		2893.57			0	0	13564.9	4.13114e+06	4.13114e+06	0	0.0006639								High	24.37	0.130335	High	15.31	0.980492	High	15.31	0.980492	0
	EAGAGGLAIAVEGPSK	6	1	1	P21333		1426.76			0	0	7.24129e+06	2.15595e+06	2.31426e+06	0	0.0005472								High	24.05	0.226291	High	32.69	0.0345031	High	32.69	0.0345031	0
	ASGPGLNTTGVPASLPVEFTIDAK	3	1	1	P21333		2342.23			0	0	702393	448598	448598	0	0.0005718								High	19.32	0.860167	High	15.78	1.91443	High	15.78	1.91443	0
	DLAEDAPWK	3	3	3	P21333;O75369;Q14315		1044.51			0	0	3.58368e+06	1.45194e+06	1.45194e+06	0	0.01158								Medium	13.78	2.35362	High	15.21	1.99762	High	15.21	1.99762	0
	YTPVQQGPVGVNVTYGGDPIPK	2	1	1	P21333		2286.19			0	0	0	1.73674e+06	1.73674e+06	0	0.0001977											High	29.55	0.1082	High	29.55	0.1082	0
	FNGTHIPGSPFK	2	1	1	P21333		1301.67			0	0	0	679961	679961	0	0.0005414											High	23.26	0.397477	High	23.26	0.397477	0
	EATTEFSVDAR	3	1	1	P21333		1225.58			613383	247148	6.00644e+06	0	0	0.001	0.0005718		Medium	36.93	0.0154104	Medium	11.13	6.21734	High	41.75	0.00635595							0
	YAPSEAGLHEMDIR	2	1	1	P21333		1588.75			195537	0	1.43912e+06	0	0	0.001	0.0005724		High	22.76	0.793436				High	29.15	0.168928							0
	VPVHDVTDASK	4	1	1	P21333		1167.61			57399	0	239016	62933.3	62933.3	0.001	0.001377		Low	10.68	5.25866				High	37.11	0.0158644	High	20.08	0.745147	High	20.08	0.745147	0
	LSPFMADIR	2	1	1	P21333		1049.55			0	107499	1.09317e+06	0	0	0.001	0.001777					High	19.03	0.713273	High	21.91	0.315965							0
	VDVGKDQEFTVK	1	1	1	P21333		1364.7			0	0	3.64566e+06	0	0	0.001	0.0005718								High	57.89	0.000125086							1
	LDVQFSGLTK	3	1	1	P21333		1107.61			0	0	1.20865e+06	316163	316163	0.001	0.0005718								High	48.88	0.000596624	Medium	21.98	0.292214	Low	21.98	0.292214	0
	QMQLENVSVALEFLDR	4	2	2	P21333;O75369		1891.97			0	0	3.82982e+06	0	0	0.001	0.0005718								High	44.21	0.0044835	High	17.59	1.90815	High	17.59	1.90815	0
	HTAMVSWGGVSIPNSPFR	2	1	1	P21333		1942.96			0	0	2.52733e+06	0	1.25807e+06	0.001	0.0005718								High	34.25	0.0526548				High	15.62	3.57638	0
	VTAQGPGLEPSGNIANK	2	1	1	P21333		1652.87			0	0	3.02577e+06	0	0	0.001	0.0009982								High	28.11	0.11064							0
	VTYTPMAPGSYLISIK	1	1	1	P21333		1740.93			0	0	1.77229e+06	0	0	0.001	0.0005718								High	27.87	0.11317							0
	AEAGVPAEFSIWTR	2	1	1	P21333		1533.78			0	0	1.23792e+07	0	0	0.001	0.001782								High	26.54	0.223372							0
	VNQPASFAVSLNGAK	1	1	1	P21333	N12(Deamidated)	1503.79			0	0	1.57415e+06	0	0	0.001	0.003475								High	23.58	0.350167							0
	ALGALVDSCAPGLCPDWDSWDASKPVTNAR	1	1	1	P21333		3115.46			0	0	7.27069e+06	0	0	0.001	0.000829								High	23.24	1.60555							0
	YNEQHVPGSPFTAR	1	1	1	P21333		1602.78			0	0	5.60126e+06	0	0	0.001	0.0005718								High	23.23	0.647644							0
	VGEPGHGGDPGLVSAYGAGLEGGVTGNPAEFVVNTSNAGAGALSVTIDGPSK	1	1	1	P21333		4807.36			0	0	0	0	0	0.001	0.0006847								High	18.41	3.12795							0
	LPQLPITNFSR	4	1	1	P21333		1285.73			0	0	1.15796e+07	0	0	0.002	0.004919								High	36.02	0.00872621	Low	10.44	3.03626	Low	10.44	3.03626	0
	GTVEPQLEAR	1	1	1	P21333		1099.58			0	0	3.18298e+06	0	0	0.002	0.008355								High	22.13	0.36343							0
	AEFTVETR	1	1	1	P21333		952.478			0	0	462355	0	0	0.002	0.00919								High	21.79	0.456267							0
	QMQLENVSVALEFLDRESIK	1	2	2	P21333;O75369		2349.21			0	0	1.83862e+06	0	0	0.002	0.005509								High	15.17	3.24158							1
	LVSNHSLHETSSVFVDSLTK	3	1	1	P21333		2200.13			0	0	2.93923e+06	960258	960258	0.002	0.008584								High	12.79	5.51529	High	16.79	2.28991	High	16.79	2.28991	0
	NGQHVASSPIPVVISQSEIGDASR	1	1	1	P21333		2448.26			0	0	295272	0	0	0.003	0.01414								High	23.54	0.499904							0
	AYGPGIEPTGNMVK	1	1	1	P21333		1433.72			0	0	1.25581e+06	0	0	0.003	0.01541								High	15.49	2.45341							0
	WGDEHIPGSPYR	1	1	1	P21333		1413.66			0	0	3.17964e+06	0	0	0.003	0.01686								High	11.73	6.78815							0
	AFGPGLQGGSAGSPAR	2	1	1	P21333		1429.72			1.55312e+06	0	8.70889e+06	0	0	0.004	0.02005		High	36.49	0.0235944				High	10.72	8.75186							0
	VAQPTITDNKDGTVTVR	1	1	1	P21333		1814.97			0	0	1.09125e+06	0	0	0.004	0.02338								High	18.62	0.930913							1
	AWGPGLEGGVVGK	4	1	1	P21333		1226.66			852657	0	7.45228e+06	1.39561e+06	1.39561e+06	0.013	0.07217		Medium	12.07	2.61075				Medium	15.34	1.3919	Medium	14.44	1.80055	Medium	14.44	1.80055	0
	LYSVSYLLK	1	1	1	P21333		1085.63			0	0	2.65887e+06	0	0	0.029	0.2185								Medium	15.88	0.978677							0
	VHGPGIQSGTTNKPNK	4	1	1	P21333		1634.86			0	0	554114	149243	151702	0.091	0.6631								Low	11.83	4.5274	Low	10.62	6.78831	Low	16.86	1.53208	0
	AGNNMLLVGVHGPR	1	1	1	P21333		1434.76			202473	0	0	0	0	0.21	0.6255		Low	14.21	2.56417													0
	GKLDVQFSGLTK	1	1	1	P21333		1292.73			0	0	1.39877e+06	0	0	0.361	1								Low	15.04	1.03085							1
P05787	Keratin, type II cytoskeletal 8 OS=Homo sapiens GN=KRT8 PE=1 SV=7 - [K2C8_HUMAN]	55.9	3	15	23	82	2.56885e+07	2.73208e+06	2.31174e+07	2.27545e+07	2.27545e+07	122.538	101.733	346.259	265.214	274.175	21.74	11	12	14.29	4	6	53.83	21	27	43.27	15	18	43.27	15	19	483	53.6711	5.59229
	Sequence	# PSMs	# Proteins	# Protein Groups	Protein Group Accessions	Modifications	MH+ [Da]	phosphoRS Isoform Probability	phosphoRS Site Probabilities	A8: Area	B8: Area	C8: Area	D8: Area	E8: Area	q-Value	PEP	phosphoRS Binomial Peptide Score	A4	IonScore A4	Exp Value A4	B4	IonScore B4	Exp Value B4	C4	IonScore C4	Exp Value C4	D4	IonScore D4	Exp Value D4	E4	IonScore E4	Exp Value E4	# Missed Cleavages
	ASLEAAIADAEQR	4	1	1	P05787		1344.67			723627	0	4.08513e+06	1.81906e+06	1.81906e+06	0	4.877e-06		High	60.2	8.76206e-05				High	76.26	2.05953e-06	High	74.37	3.50788e-06	High	74.37	3.50788e-06	0
	LALDIEIATYR	9	6	4	P04264;P08729;Q6KB66;P05787		1277.72			1.19683e+07	6.57817e+06	1.0293e+07	9.76318e+06	9.76318e+06	0	0.0002147		High	51.88	0.000272751	High	57.61	6.40641e-05	High	62.21	2.34157e-05	High	63.83	1.59597e-05	High	63.83	1.59597e-05	0
	LQAEIEGLK	4	1	1	P05787		1000.57			1.4914e+06	0	6.69353e+06	2.85049e+06	2.85049e+06	0	0.004519		High	38.06	0.00703416				High	27.45	0.125022	High	27.55	0.122176	High	27.55	0.122176	0
	SLDMDSIIAEVK	7	1	1	P05787		1320.68			1.93459e+06	0	1.4939e+07	5.29422e+06	5.29422e+06	0	0.0001707		Low	25.35	0.255567				High	45.71	0.00264372	High	35.65	0.0228026	High	35.65	0.0228026	0
	LEGLTDEINFLR	4	1	1	P05787		1419.76			191214	0	441670	965844	965844	0	0.003734		High	19.68	0.80089				High	23.29	0.360517	High	29.44	0.0871991	High	29.44	0.0871991	0
	NKYEDEINKR	9	6	5	P04264;P13647;P02538;P04259;P05787		1308.66			7.9232e+06	624422	3.89398e+06	7.39304e+06	7.39304e+06	0	0.009878		Low	14.29	2.94934	High	22.13	0.479164	High	40.24	0.00871484	High	46.04	0.00229722	High	46.04	0.00229722	2
	TTSGYAGGLSSAYGGLTSPGLSYSLGSSFGSGAGSSSFSR	5	1	1	P05787		3725.74			0	476956	1.36918e+06	472879	472879	0	1.147e-05					High	51.84	0.00253148	High	41.91	0.0251355	High	31.27	0.287905	High	31.27	0.287905	0
	ISSSSFSR	3	1	1	P05787		870.437			0	993641	0	866990	866990	0	0.0007891					High	26.16	0.0778361				High	46.91	0.000808706	High	46.91	0.000808706	0
	LSELEAALQR	4	1	1	P05787		1129.63			0	0	9.00955e+06	3.02776e+06	3.02776e+06	0	0.00587								High	42.98	0.00367052	High	27.32	0.131971	High	33.78	0.0299647	0
	LLEGEESR	3	6	3	P08670;P08729;P05787		932.475			0	0	4.16437e+06	2.1142e+06	2.1142e+06	0	0.00388								Low	20.72	0.840873	High	37.02	0.019712	High	37.02	0.019712	0
	FASFIDK	4	18	10	P35908;Q7Z794;P13647;P02538;P04259;Q3SY84;Q14CN4;Q5XKE5;P08729;P05787		827.434			5.38627e+07	0	4.41201e+07	5.11072e+07	5.11072e+07	0.001	0.01343		High	33.21	0.0120815				High	29.77	0.0218258	High	34.2	0.00786992	High	34.2	0.00786992	0
	AQYEDIANR	4	2	1	P05787		1079.52			1.07727e+06	0	4.60177e+06	1.85626e+06	1.85626e+06	0.001	0.001998		Low	15.7	1.46419				High	38.45	0.00888058	Medium	12.88	3.84876	Medium	12.88	3.84876	0
	YEELQSLAGK	4	1	1	P05787		1137.58			1.88313e+06	0	9.11885e+06	3.5269e+06	3.5269e+06	0.001	0.0005938		Low	11.92	3.90433				High	41.54	0.00493825	Medium	11.28	6.03233	Medium	11.28	6.03233	0
	DVDEAYMNKVELESR	1	1	1	P05787		1797.84			0	0	458977	0	0	0.001	0.0005718								High	51.19	0.00119447							1
	GGLGGGYGGASGMGGITAVTVNQSLLSPLVLEVDPNIQAVR	3	1	1	P05787		3925.07			0	0	3.35992e+06	51038.8	51038.8	0.001	0.0005718								High	36.92	0.0131697	Medium	10.47	5.43842	Medium	10.47	5.43842	0
	AEAESMYQIK	1	1	1	P05787		1169.56			0	0	2.97713e+06	0	0	0.001	0.0005718								High	32.74	0.0427815							0
	SNMDNMFESYINNLR	1	1	1	P05787		1847.81			0	0	248136	0	0	0.001	0.002515								High	31.72	0.11767							0
	EYQELMNVK	3	4	3	P02538;P04259;P05787		1153.56			0	0	5.61063e+06	4.62382e+06	4.62382e+06	0.002	0.01064								High	13.47	3.30813	High	27.65	0.124033	Medium	27.65	0.124033	0
	TKTEISEMNR	1	1	1	P05787		1208.6			0	0	657750	0	0	0.003	0.01726								High	43.29	0.00422401							1
	LALDIEIATYRK	1	5	3	P08729;Q6KB66;P05787		1405.81			0	0	467704	0	0	0.013	0.06914								Medium	31.6	0.0110001							1
	WSLLQQQK	1	1	1	P05787		1030.57			0	0	4.71551e+06	0	0	0.016	0.08939								Medium	19.63	0.663703							0
	NKYEDEINK	1	7	6	P04264;P13647;P02538;P04259;Q5XKE5;P05787		1152.56			0	0	83408.1	0	0	0.077	0.6106								Low	13.42	4.95937							1
	AEAESMYQIK	1	1	1	P05787	Q8(Deamidated); K10(Acetyl)	1212.55			1.12346e+07	0	0	0	0				Low	12.63	5.12194													0
	SRAEAESMYQIK	1	1	1	P05787	Q10(Deamidated); K12(Acetyl)	1455.69			1.85599e+06	0	0	0	0				Low	12.29	6.35351													1
	WSLLQQQK	3	1	1	P05787	N-Term(Acetyl); Q5(Deamidated); Q7(Deamidated)	1074.54			0	0	1.60226e+06	0	0										Low	28.6	0.104081							0
Q02413	Desmoglein-1 OS=Homo sapiens GN=DSG1 PE=1 SV=2 - [DSG1_HUMAN]	16.68	1	12	12	33	701751	193246	656394	1.08126e+06	1.08126e+06	103.947	24.42	95.7867	27.3033	27.3033	8.67	7	8	6.2	4	4	8.39	6	8	8.2	6	6	10.3	7	7	1049	113.676	5.03369
	Sequence	# PSMs	# Proteins	# Protein Groups	Protein Group Accessions	Modifications	MH+ [Da]	phosphoRS Isoform Probability	phosphoRS Site Probabilities	A8: Area	B8: Area	C8: Area	D8: Area	E8: Area	q-Value	PEP	phosphoRS Binomial Peptide Score	A4	IonScore A4	Exp Value A4	B4	IonScore B4	Exp Value B4	C4	IonScore C4	Exp Value C4	D4	IonScore D4	Exp Value D4	E4	IonScore E4	Exp Value E4	# Missed Cleavages
	ESSNVVVTER	5	1	1	Q02413		1119.56			336687	78543.1	110303	245910	245910	0	0.0007126		High	46.34	0.00182799	High	24.42	0.292381	High	43.65	0.00263227	Low	15	2.41124	Low	15	2.41124	0
	YQGTILSIDDNLQR	4	1	1	Q02413		1635.84			327994	0	0	332748	332748	0	0.002842		High	42.4	0.00645931							High	18.3	1.47689	High	18.3	1.47689	0
	EQYGQYALAVR	3	1	1	Q02413		1297.65			409780	0	0	291223	291223	0	0.00453		High	41.01	0.00619736							Medium	14.79	2.38964	High	14.79	2.38964	0
	VGDFVATDLDTGRPSTTVR	4	1	1	Q02413		2007.03			1.35879e+06	0	1.11629e+06	1.19671e+06	1.19671e+06	0	0.009137		High	29.93	0.13384				High	16.53	2.5657	High	22.06	0.71689	High	22.06	0.71689	0
	ISGVGIDQPPYGIFVINQK	2	1	1	Q02413		2045.12			0	0	0	1.54475e+06	1.54475e+06	0	0.0009365											High	14.22	1.41727	High	14.22	1.41727	0
	YVMGNNPADLLAVDSR	3	1	1	Q02413		1734.86			0	0	663644	0	0	0.001	0.0005718		Low	28.17	0.211158				High	40.39	0.0119018							0
	VVGPISGADLHGMLEMPDLR	2	1	1	Q02413		2107.07			0	129853	189246	0	0	0.001	0.007746					High	13.67	5.53672	High	13.61	5.45914							0
	EMQDLGGGER	1	1	1	Q02413		1091.48			0	0	173886	0	0	0.001	0.001959								High	42.66	0.0038455							0
	QEPSDSPMFIINR	3	1	1	Q02413		1533.74			0	0	98910.8	502312	502312	0.001	0.01336								High	13.21	5.15732	High	17.61	1.9514	High	17.61	1.9514	0
	YVMGNNPADLLAVDSR	2	1	1	Q02413	M3(Oxidation)	1750.85			0	108422	111096	0	0	0.002	0.00713					High	19.92	1.42093	High	25.6	0.402668							0
	ASAISVTVLNVIEGPVFRPGSK	1	1	1	Q02413		2241.27			0	0	0	0	439221	0.008	0.0445														High	10.74	0.995135	0
	TMNNFLDREQYGQYALAVR	1	1	1	Q02413	M2(Oxidation)	2305.11			0	341462	0	0	0	0.011	0.1231					Medium	10.88	16.1969										1
	TYVVTGNMGSNDK	1	1	1	Q02413		1385.64			93395	0	0	0	0	0.038	0.1268		Medium	15.75	2.55829													0
	TMNNFLDREQYGQYALAVR	1	1	1	Q02413	N-Term(Acetyl); N4(Deamidated)	2332.12			0	0	0	0	0	0.769	1		Low	10.47	20.4075													1
P60709	Actin, cytoplasmic 1 OS=Homo sapiens GN=ACTB PE=1 SV=1 - [ACTB_HUMAN]	53.6	8	7	16	72	3.79035e+06	6.88041e+06	8.49746e+07	1.64329e+07	1.64329e+07	95.7433	217.993	392.47	140.47	194.96	21.6	6	7	38.93	12	17	49.87	14	23	30.93	8	11	36	10	14	375	41.7097	5.47803
	Sequence	# PSMs	# Proteins	# Protein Groups	Protein Group Accessions	Modifications	MH+ [Da]	phosphoRS Isoform Probability	phosphoRS Site Probabilities	A8: Area	B8: Area	C8: Area	D8: Area	E8: Area	q-Value	PEP	phosphoRS Binomial Peptide Score	A4	IonScore A4	Exp Value A4	B4	IonScore B4	Exp Value B4	C4	IonScore C4	Exp Value C4	D4	IonScore D4	Exp Value D4	E4	IonScore E4	Exp Value E4	# Missed Cleavages
	AGFAGDDAPR	3	10	2	P68032;P60709		976.449			3.92093e+06	3.72676e+06	4.1168e+07	0	0	0	8.77e-05		High	58.67	6.62857e-05	High	18.48	0.740748	High	58.03	9.76656e-05							0
	GYSFTTTAER	5	2	1	P60709		1132.53			3.62063e+06	2.04831e+06	4.166e+07	1.02288e+07	1.02288e+07	0	0.002451		High	45.77	0.00163545	High	31.04	0.0490723	High	26.48	0.176663	High	42.01	0.0054767	High	42.01	0.0054767	0
	EITALAPSTMK	5	6	2	P68032;P60709		1161.63			3.82948e+06	3.20919e+06	6.91659e+07	1.32862e+07	1.32862e+07	0	0.001476		Low	24.75	0.218565	High	24.09	0.235915	High	32.85	0.0381837	High	34.24	0.0225834	High	34.24	0.0225834	0
	SYELPDGQVITIGNER	7	10	2	P68032;P60709		1790.9			2.4602e+06	3.56337e+06	4.6724e+07	0	7.55531e+06	0	0.0002118		High	23.36	0.6267	High	37.75	0.0226555	High	40.4	0.0116281				High	38.23	0.0189321	0
	DLYANTVLSGGTTMYPGIADR	6	2	1	P60709		2215.07			389514	5.31222e+06	7.46321e+07	0	0	0	1.27e-05		Low	20.76	1.60715	High	80.7	1.73121e-06	High	36.08	0.047311							0
	QEYDESGPSIVHR	6	7	1	P60709		1516.71			3.38365e+06	1.27193e+06	4.18193e+07	8.32176e+06	8.32176e+06	0	0.0009308		Low	16.6	2.78393	High	19.46	1.25243	High	62.5	6.43881e-05	High	36.31	0.0272825	High	36.31	0.0272825	0
	KDLYANTVLSGGTTMYPGIADR	2	2	1	P60709		2343.18			0	1.0877e+06	14304345	0	0	0	4.628e-06					High	48.98	0.00200397	High	60.15	0.000142154							1
	DSYVGDEAQSKR	3	6	2	P68032;P60709		1354.63			0	575320	714496	0	0	0	0.003633					High	47.66	0.00178851	High	42.98	0.00491417							1
	TTGIVMDSGDGVTHTVPIYEGYALPHAILR	9	2	1	P60709		3183.62			0	9.51968e+06	5.93914e+07	1.52874e+07	1.52874e+07	0	5.698e-07					High	41.34	0.0107166	High	72.44	7.53472e-06	High	57.99	0.000203255	High	57.99	0.000203255	0
	MQKEITALAPSTMK	1	6	2	P68032;P60709		1548.81			0	693960	0	0	0	0	0.003696					High	26.04	0.193384										1
	TTGIVMDSGDGVTHTVPIYEGYALPHAILR	2	2	1	P60709	M6(Oxidation)	3199.62			0	322741	3.93401e+06	0	0	0	6.343e-05					High	16.01	4.24284	High	55.83	0.000411285							0
	EITALAPSTMK	3	6	2	P68032;P60709	M10(Oxidation)	1177.62			0	0	1.62202e+06	667716	667716	0	0.009982								High	35.45	0.0174055	High	23.94	0.251673	High	23.94	0.251673	0
	KDLYANTVLSGGTTMYPGIADR	3	2	1	P60709	M15(Oxidation)	2359.17			0	0	578591	157574	157574	0	0.007919								High	25.81	0.453334	High	19.33	2.04075	High	19.33	2.04075	1
	IWHHTFYNELR	3	9	2	P60709;P68032		1515.76			0	0	1.82748e+06	488996	488996	0	0.004384								High	19.42	1.31945	High	16.32	2.28212	High	16.32	2.28212	0
	HQGVMVGMGQK	2	7	2	P68032;P60709		1171.58			0	0	0	84617.2	84617.2	0	0.000475											High	21.2	0.521143	High	21.2	0.521143	0
	AVFPSIVGRPR	2	9	2	P68032;P60709		1198.71			0	1.78389e+06	6.15673e+06	0	0	0.001	0.0005718					High	15.1	0.622695	High	34.56	0.0109183							0
	DDDIAALVVDNGSGMCK	1	1	1	P60709	N-Term(Acetyl)	1764.79			0	0	265311	0	0	0.001	0.0005719								High	22.57	0.817298							0
	DLYANTVLSGGTTMYPGIADR	1	2	1	P60709	M14(Oxidation)	2231.06			0	423971	0	0	0	0.003	0.02611					High	13.5	9.45406										0
	YPIEHGIVTNWDDMEK	1	2	1	P60709		1946.91			0	0	1.04503e+06	0	0	0.003	0.01421								High	10	19.265							0
	DLTDYLMK	4	7	2	P68032;P60709		998.491			0	5.80935e+06	1.11126e+08	2.07252e+07	2.07252e+07	0.009	0.0552					Low	16.48	1.201	High	18.78	0.68932	Medium	18.5	0.73452	Medium	18.5	0.73452	0
	DLTDYLMK	2	7	2	P68032;P60709	M7(Oxidation)	1014.49			0	0	0	1.04847e+06	1.04847e+06	0.022	0.09324											Medium	22.47	0.270096	Medium	22.47	0.270096	0
	MQKEITALAPSTMK	1	6	2	P68032;P60709	N-Term(Acetyl); Q2(Deamidated); K3(Acetyl); K14(Acetyl)	1675.84			0	0	0	0	73496.7	0.575	1														Low	10.15	11.467	1
Q13885	Tubulin beta-2A chain OS=Homo sapiens GN=TUBB2A PE=1 SV=1 - [TBB2A_HUMAN]	63.6	5	3	24	97	4.20677e+06	1.14947e+07	2.08065e+08	3.47699e+07	3.9161e+07	95.16	133.647	510.485	228.893	275.376	14.61	5	6	30.34	10	13	63.6	23	45	32.58	10	14	35.28	11	19	445	49.875	4.89404
	Sequence	# PSMs	# Proteins	# Protein Groups	Protein Group Accessions	Modifications	MH+ [Da]	phosphoRS Isoform Probability	phosphoRS Site Probabilities	A8: Area	B8: Area	C8: Area	D8: Area	E8: Area	q-Value	PEP	phosphoRS Binomial Peptide Score	A4	IonScore A4	Exp Value A4	B4	IonScore B4	Exp Value B4	C4	IonScore C4	Exp Value C4	D4	IonScore D4	Exp Value D4	E4	IonScore E4	Exp Value E4	# Missed Cleavages
	FPGQLNADLR	6	11	6	Q13885;Q13509;P04350;P68371;P07437;Q9BUF5		1130.6			620660	86165.8	53352.6	2.49437e+06	2.49437e+06	0	2.702e-05		High	55.83	0.000166656	High	14.7	2.11269	High	49.75	0.000940088	High	50.63	0.00066689	High	50.63	0.00066689	0
	LAVNMVPFPR	3	11	6	Q13885;Q13509;P04350;P68371;P07437;Q9BUF5		1143.64			4.9128e+06	1.05889e+07	1.69855e+08	0	0	0	0.0003783		High	53.3	0.000268948	High	44.35	0.00195394	High	55.28	0.00015936							0
	AILVDLEPGTMDSVR	8	4	3	Q13885;Q13509;P07437		1615.85			5.02071e+06	1.58742e+07	1.01738e+08	3.15323e+07	3.15323e+07	0	0.001241		High	26.64	0.213952	High	37.52	0.0179312	High	37.36	0.0181634	High	48.55	0.00131189	High	48.55	0.00131189	0
	EVDEQMLNVQNK	6	4	3	Q13885;P68371;P07437		1446.7			2.68681e+06	1.01035e+06	1.54474e+08	0	3.1283e+07	0	0.0003703		High	24.38	0.427309	High	14.46	4.1951	High	29.46	0.130566				High	41.95	0.00749321	0
	GHYTEGAELVDSVLDVVR	8	5	4	Q13885;Q13509;P68371;P07437		1958.99			1.71877e+06	0	2.90926e+08	5.46677e+07	5.46677e+07	0	0.0001338		High	23.14	0.656595				High	73.41	6.17018e-06	High	61.05	0.000102591	High	61.05	0.000102591	0
	LAVNMVPFPR	5	11	6	Q13885;Q13509;P04350;P68371;P07437;Q9BUF5	M5(Oxidation)	1159.64			373930	0	2.6078e+06	1.4026e+06	1.4026e+06	0	4.332e-05		High	10.27	6.20687				High	37.07	0.0109163	High	56.65	0.000143496	High	56.65	0.000143496	0
	MSATFIGNSTAIQELFKR	1	3	2	Q13885;P68371		2014.04			0	189458	0	0	0	0	2.626e-05					High	65.52	2.71987e-05										1
	GHYTEGAELVDSVLDVVRK	2	5	4	Q13885;Q13509;P68371;P07437		2087.08			0	7.68233e+06	759210	0	0	0	0.002643					High	48.18	0.00170149	Medium	11.86	6.3208							1
	MSATFIGNSTAIQELFK	6	3	2	Q13885;P68371		1857.95			0	2.01572e+06	6.48133e+07	659140	659140	0	2.626e-07					High	26.61	0.249377	High	92.54	6.18476e-08	Low	15.21	3.22844	Low	15.21	3.22844	0
	MSATFIGNSTAIQELFK	4	3	2	Q13885;P68371	M1(Oxidation)	1873.94			0	0	1.39989e+06	579476	579476	0	0.0008867					High	18.49	1.8462	High	26.18	0.318589	High	60.52	0.000111604	High	60.52	0.000111604	0
	LAVNMVPFPR	1	11	6	Q13885;Q13509;P04350;P68371;P07437;Q9BUF5	N4(Deamidated)	1144.62			0	0	1.03695e+06	0	0	0	0.0004597								High	76.74	1.17993e-06							0
	LHFFMPGFAPLTSR	2	9	5	Q13885;P04350;P68371;P07437;Q9BUF5	M5(Oxidation)	1636.84			0	0	5.11044e+06	0	0	0	0.0005718								High	47.6	0.00175865							0
	EIVHIQAGQCGNQIGAK	3	6	5	Q13885;Q13509;P07437;P04350;P68371		1765.91			0	0	729172	280699	280699	0	0.005486								High	37.05	0.0200497	High	15.01	3.13923	High	15.01	3.13923	0
	AILVDLEPGTMDSVR	4	4	3	Q13885;Q13509;P07437	M11(Oxidation)	1631.84			0	0	4.74884e+06	2.52803e+06	2.52803e+06	0	0.000802								High	32.15	0.0679024	High	16.44	2.45486	High	16.44	2.45486	0
	SGPFGQIFRPDNFVFGQSGAGNNWAK	5	5	4	Q13885;P04350;P68371;P07437	N22(Deamidated)	2799.33			0	0	1.11086e+07	0	0	0	0.0005718								High	23.95	1.08089							0
	LHFFMPGFAPLTSR	4	9	5	Q13885;P04350;P68371;P07437;Q9BUF5		1620.85			0	0	8.17887e+07	1.81098e+07	1.81098e+07	0	0.0009625								High	19.52	1.13082	High	41.67	0.00585121	High	41.67	0.00585121	0
	ISEQFTAMFR	6	6	5	Q13885;Q13509;P04350;P68371;P07437		1229.6			0	8.02079e+06	1.63413e+08	1.20298e+06	1.29888e+06	0.001	0.001192					High	24.79	0.284434	High	32.67	0.0403943	High	23.07	0.363469	Medium	36.28	0.0176393	0
	NSSYFVEWIPNNVK	2	7	6	Q13885;Q13509;P04350;P68371;P07437;Q9BUF5		1696.84			0	7.15814e+06	8.98273e+07	0	0	0.001	0.0005718					High	23.25	0.634496	High	44.09	0.00481968							0
	NSSYFVEWIPNNVK	2	7	6	Q13885;Q13509;P04350;P68371;P07437;Q9BUF5	N11(Deamidated)	1697.83			0	0	4.23391e+06	0	0	0.001	0.0005718								High	25.53	0.389898							0
	IMNTFSVMPSPK	1	3	2	Q13885;Q9BUF5		1351.68			0	0	7.671e+06	0	0	0.001	0.0009028								High	24.93	0.329079							0
	ALTVPELTQQMFDSK	1	2	1	Q13885		1707.87			0	0	1.28858e+06	0	0	0.001	0.0005718								High	18.76	1.63247							0
	INVYYNEAAGNK	1	1	1	Q13885		1355.67			0	0	1.60522e+06	0	0	0.002	0.005551								High	26.22	0.209053							0
	MSATFIGNSTAIQELFK	1	3	2	Q13885;P68371	N8(Deamidated)	1858.93			0	0	701098	0	0	0.002	0.006013								High	18.83	1.63713							0
	FPGQLNADLRK	1	11	6	Q13885;Q13509;P04350;P68371;P07437;Q9BUF5		1258.7			0	0	0	0	0	0.003	0.01827								High	27.76	0.112221							1
	LTTPTYGDLNHLVSATMSGVTTCLR	1	5	4	Q13885;P04350;P68371;P07437		2651.32			0	0	389366	0	0	0.005	0.02347								High	15.98	4.31011							0
	SGPFGQIFRPDNFVFGQSGAGNNWAK	3	5	4	Q13885;P04350;P68371;P07437		2798.35			0	0	0	1.11799e+06	3.57918e+06	0.009	0.04067											High	28.52	0.347434	Medium	28.52	0.347434	0
	YLTVAAIFR	1	2	1	Q13885		1053.61			0	0	848115	0	0	0.013	0.07096								Medium	15.06	0.385183							0
	FPGQLNADLR	1	11	6	Q13885;Q13509;P04350;P68371;P07437;Q9BUF5	N6(Deamidated)	1131.58			0	0	0	0	0	0.028	0.203								Medium	16.07	1.99962							0
	IREEYPDR	3	8	6	Q13885;Q13509;P04350;P68371;P07437;Q9BUF5		1077.54			0	0	2.637e+06	556595	556595	0.072	0.591								Low	36.79	0.0133918	Low	18.9	0.823836	Low	18.9	0.823836	1
	KLAVNMVPFPR	1	11	6	Q13885;Q13509;P04350;P68371;P07437;Q9BUF5		1271.73			0	0	6.8717e+06	0	0	0.072	0.5888								Low	18.68	0.412655							1
	NMMAACDPR	1	9	6	Q13885;Q13509;P04350;P68371;P07437;Q9BUF5		1008.41			0	0	2.98302e+06	0	0	0.116	0.7864								Low	11.53	2.4256							0
	RISEQFTAMFR	1	6	5	Q13885;Q13509;P04350;P68371;P07437		1385.71			0	0	1.72869e+06	0	0	0.117	0.789								Low	13.84	3.5233							1
	FWEVISDEHGIDPTGSYHGDSDLQLER	2	2	1	Q13885		3102.41			0	517649	1.57759e+08	0	0							Low	16.53	8.08951	Low	15.91	9.28856							0
P11021	78 kDa glucose-regulated protein OS=Homo sapiens GN=HSPA5 PE=1 SV=2 - [GRP78_HUMAN]	39.91	1	19	25	73	6.27419e+06	1.14704e+06	1.25707e+07	2.99679e+06	2.99679e+06	93.4	48.8533	349.168	113.54	118.02	12.23	6	9	17.28	8	8	37	21	28	19.72	10	12	19.72	10	16	654	72.2884	5.16064
	Sequence	# PSMs	# Proteins	# Protein Groups	Protein Group Accessions	Modifications	MH+ [Da]	phosphoRS Isoform Probability	phosphoRS Site Probabilities	A8: Area	B8: Area	C8: Area	D8: Area	E8: Area	q-Value	PEP	phosphoRS Binomial Peptide Score	A4	IonScore A4	Exp Value A4	B4	IonScore B4	Exp Value B4	C4	IonScore C4	Exp Value C4	D4	IonScore D4	Exp Value D4	E4	IonScore E4	Exp Value E4	# Missed Cleavages
	VEIIANDQGNR	9	7	3	P11021;P08107;P11142		1228.63			1.51147e+07	1.19921e+06	1.88858e+07	4.25574e+06	4.25574e+06	0	0.0003863		High	54.32	0.000277001	High	33.5	0.0328982	High	62.15	5.05611e-05	High	38.91	0.00968463	High	38.91	0.00968463	0
	TWNDPSVQQDIK	6	1	1	P11021		1430.7			473591	0	5.814e+06	1.49524e+06	1.49524e+06	0	1.715e-05		Medium	17.27	1.91812				High	13.6	4.46992	High	36.13	0.0249632	High	36.13	0.0249632	0
	VTHAVVTVPAYFNDAQR	6	1	1	P11021		1887.98			397796	461207	0	1.65413e+06	1.65413e+06	0	0.0004078		Medium	17.12	2.18253	High	23.65	0.461725	High	37.92	0.0166763	High	23.93	0.38374	High	23.93	0.38374	0
	IINEPTAAAIAYGLDK	9	4	2	P11021;P11142		1659.91			3.23425e+06	302555	7.03657e+06	2.23395e+06	2.23395e+06	0	5.412e-05		Low	16.99	1.09492	High	11.98	3.67961	High	41.82	0.00349874	High	43.87	0.00209204	High	43.87	0.00209204	0
	IINEPTAAAIAYGLDKR	2	1	1	P11021		1816			0	1.07522e+06	7.5924e+06	0	0	0	0.0002313					High	28.37	0.05065	High	66.18	8.36237e-06							1
	ITPSYVAFTPEGER	6	1	1	P11021		1566.79			0	152325	8.64052e+06	742268	1.87337e+06	0	0.0005718					Medium	12.83	6.11361	High	54.87	0.00036005	High	21.51	0.780481	Medium	21.51	0.780481	0
	IEWLESHQDADIEDFK	1	1	1	P11021		1974.92			0	0	6.62593e+06	0	0	0	7.589e-05								High	43.44	0.00829935							0
	IEIESFYEGEDFSETLTR	2	1	1	P11021		2165			0	0	1.13092e+06	0	0	0	0.0005718								High	36.42	0.0502131							0
	TFAPEEISAMVLTK	4	1	1	P11021		1536.81			0	0	5.97805e+06	1.60705e+06	1.60705e+06	0	0.008534								High	27.43	0.13843	High	16.36	1.78145	Medium	16.36	1.78145	0
	KSDIDEIVLVGGSTR	4	1	1	P11021		1588.86			0	0	2.17717e+06	708562	708562	0	0.01213								Low	22.65	0.353113	High	24	0.240656	High	27.1	0.114943	1
	DAGTIAGLNVMR	5	1	1	P11021		1217.63			0	467429	1.01857e+07	2.50068e+06	2.50068e+06	0.001	0.001917					Medium	15.41	2.60117	High	54.26	0.000338976	High	31.9	0.0593679	High	31.9	0.0593679	0
	SDIDEIVLVGGSTR	1	1	1	P11021		1460.76			0	0	1.08145e+06	0	0	0.001	0.0005718								High	55.92	0.000188824							0
	SQIFSTASDNQPTVTIK	1	1	1	P11021		1836.94			0	0	1.02017e+06	0	0	0.001	0.0005718								High	12.51	5.74794							0
	ITITNDQNR	2	1	1	P11021		1074.55			223637	0	1.64847e+06	0	0	0.002	0.005755		High	25.78	0.177966				Medium	14.15	2.65368							0
	AKFEELNMDLFR	2	1	1	P11021		1512.76			0	1.16669e+06	5.39191e+06	0	0	0.002	0.007601					High	13.53	4.5115	High	27.2	0.184258							1
	ELEEIVQPIISK	1	1	1	P11021		1397.8			0	0	1.66432e+06	0	0	0.005	0.02512								High	17.94	0.637152							0
	NGRVEIIANDQGNR	2	1	1	P11021		1555.8			0	0	0	72370	72370	0.007	0.03475											High	18.89	1.10787	Medium	18.89	1.10787	1
	LTPEEIER	1	1	1	P11021		986.52			0	0	5.21675e+06	0	0	0.013	0.07156								Medium	20.16	0.853471							0
	NQLTSNPENTVFDAK	2	1	1	P11021		1677.82			0	0	0	1.19216e+06	1.19216e+06	0.017	0.0876											Medium	13.05	6.71583	Medium	13.05	6.71583	0
	ETAEAYLGK	1	1	1	P11021		981.493			0	0	256287	0	0	0.025	0.1726								Medium	18.08	0.708742							0
	NELESYAYSLK	1	1	1	P11021		1316.64			0	0	5.70869e+06	0	0	0.034	0.2556								Medium	11.15	6.91393							0
	VEIIANDQGNR	1	7	3	P11021;P08107;P11142	N6(Deamidated)	1229.61			145542	0	0	0	0	0.041	0.1333		Medium	15.39	1.94109													0
	NQLTSNPENTVFDAKR	1	1	1	P11021		1833.92			0	0	523223	0	0	0.06	0.4798								Low	11.01	9.9974							1
	MKETAEAYLGK	1	1	1	P11021		1240.63			0	0	792264	0	0	0.073	0.5928								Low	13.28	2.80292							1
	TKPYIQVDIGGGQTK	1	1	1	P11021		1604.86			144274	0	0	0	0	0.097	0.3324		Low	14.64	2.16098													0
	KTKPYIQVDIGGGQTKTFAPEEISAMVLTK	1	1	1	P11021	N-Term(Acetyl); K1(Acetyl); K3(Acetyl); Q14(Deamidated); T29(Phospho); K30(Acetyl)	3499.72	0.997079	T(2): 0.0; Y(5): 0.0; T(15): 0.1; T(17): 0.2; S(24): 0.1; T(29): 99.7	0	0	0	0	0	0.538	1	62.8517				Low	11.86	15.3589										2
O60814	Histone H2B type 1-K OS=Homo sapiens GN=HIST1H2BK PE=1 SV=3 - [H2B1K_HUMAN]	32.54	9	1	4	30	3.10085e+06	3.755e+06	3.24881e+07	2.49463e+07	2.49463e+07	90.65	64.1567	168.004	109.477	109.477	25.4	3	6	19.05	2	3	19.05	2	13	26.19	3	4	26.19	3	4	126	13.8816	10.3159
	Sequence	# PSMs	# Proteins	# Protein Groups	Protein Group Accessions	Modifications	MH+ [Da]	phosphoRS Isoform Probability	phosphoRS Site Probabilities	A8: Area	B8: Area	C8: Area	D8: Area	E8: Area	q-Value	PEP	phosphoRS Binomial Peptide Score	A4	IonScore A4	Exp Value A4	B4	IonScore B4	Exp Value B4	C4	IonScore C4	Exp Value C4	D4	IonScore D4	Exp Value D4	E4	IonScore E4	Exp Value E4	# Missed Cleavages
	AMGIMNSFVNDIFER	10	14	2	P06899;O60814		1743.83			1.10799e+06	3.755e+06	6.47977e+07	2.55632e+07	2.55632e+07	0	1.932e-06		High	50.34	0.00137826	High	46.19	0.00366786	High	97.78	2.52755e-08	High	69.77	1.56576e-05	High	69.77	1.56576e-05	0
	ESYSVYVYK	4	9	1	O60814		1137.55			6.70317e+06	0	0	1.2634e+07	1.2634e+07	0	0.001529		High	38.27	0.0134489	High	19.51	1.06235				High	55.12	0.000223017	High	55.12	0.000223017	0
	AMGIMNSFVNDIFER	9	14	2	P06899;O60814	N6(Deamidated)	1744.81			21430.3	0	1.83047e+06	0	0	0	0.0005718		Low	21.13	1.16599				High	48.9	0.00199099							0
	AMGIMNSFVNDIFER	2	14	2	P06899;O60814	M5(Oxidation)	1759.82			0	0	1.40078e+06	0	0	0.001	0.0005718								High	41.3	0.0124911							0
	AVTKAQKK	2	11	2	O60814;P06899	N-Term(Acetyl); K4(Acetyl); Q6(Deamidated); K8(Acetyl)	1000.57			1.4914e+06	0	0	0	0				Low	16.43	1.02379													2
	LLLPGELAK	3	14	2	P06899;O60814		953.609			0	0	178534	3.66418e+07	3.66418e+07										Low	13.23	0.268564	Low	16.53	0.197875	Low	16.53	0.197875	0
Q9BUF5	Tubulin beta-6 chain OS=Homo sapiens GN=TUBB6 PE=1 SV=1 - [TBB6_HUMAN]	46.86	4	6	17	58	2.76673e+06	6.5876e+06	1.13824e+08	7.33558e+06	7.33558e+06	84.13	105.357	366.796	161.285	161.285	4.48	2	3	17.71	6	8	46.64	16	31	20.85	7	8	20.85	7	8	446	49.825	4.88135
	Sequence	# PSMs	# Proteins	# Protein Groups	Protein Group Accessions	Modifications	MH+ [Da]	phosphoRS Isoform Probability	phosphoRS Site Probabilities	A8: Area	B8: Area	C8: Area	D8: Area	E8: Area	q-Value	PEP	phosphoRS Binomial Peptide Score	A4	IonScore A4	Exp Value A4	B4	IonScore B4	Exp Value B4	C4	IonScore C4	Exp Value C4	D4	IonScore D4	Exp Value D4	E4	IonScore E4	Exp Value E4	# Missed Cleavages
	FPGQLNADLR	6	11	6	Q13885;Q13509;P04350;P68371;P07437;Q9BUF5		1130.6			620660	86165.8	53352.6	2.49437e+06	2.49437e+06	0	2.702e-05		High	55.83	0.000166656	High	14.7	2.11269	High	49.75	0.000940088	High	50.63	0.00066689	High	50.63	0.00066689	0
	LAVNMVPFPR	3	11	6	Q13885;Q13509;P04350;P68371;P07437;Q9BUF5		1143.64			4.9128e+06	1.05889e+07	1.69855e+08	0	0	0	0.0003783		High	53.3	0.000268948	High	44.35	0.00195394	High	55.28	0.00015936							0
	LAVNMVPFPR	5	11	6	Q13885;Q13509;P04350;P68371;P07437;Q9BUF5	M5(Oxidation)	1159.64			373930	0	2.6078e+06	1.4026e+06	1.4026e+06	0	4.332e-05		High	10.27	6.20687				High	37.07	0.0109163	High	56.65	0.000143496	High	56.65	0.000143496	0
	MASTFIGNSTAIQELFKR	1	1	1	Q9BUF5		2014.04			0	189458	0	0	0	0	3.35e-05					High	65.47	2.75136e-05										1
	FWEVISDEHGIDPAGGYVGDSALQLER	3	1	1	Q9BUF5		2960.4			0	879892	9.95365e+06	0	0	0	0.006438					High	32.06	0.18473	High	35.66	0.0735748							0
	MASTFIGNSTAIQELFK	6	1	1	Q9BUF5		1857.95			0	2.01572e+06	6.48133e+07	659140	659140	0	0.0005718					Low	24.94	0.366316	Low	74.9	3.59189e-06	Low	15.21	3.22844	Low	15.21	3.22844	0
	LAVNMVPFPR	1	11	6	Q13885;Q13509;P04350;P68371;P07437;Q9BUF5	N4(Deamidated)	1144.62			0	0	1.03695e+06	0	0	0	0.0004597								High	76.74	1.17993e-06							0
	EVDEQMLAIQSK	2	2	2	Q13509;Q9BUF5		1390.69			0	0	1.20772e+06	0	0	0	0.0005718								High	49.2	0.0012209							0
	LHFFMPGFAPLTSR	2	9	5	Q13885;P04350;P68371;P07437;Q9BUF5	M5(Oxidation)	1636.84			0	0	5.11044e+06	0	0	0	0.0005718								High	47.6	0.00175865							0
	GHYTEGAELVDAVLDVVR	3	2	2	P04350;Q9BUF5		1943			0	0	9.29431e+06	1.35906e+06	1.35906e+06	0	0.0002479								High	36.71	0.0231542	High	37.1	0.0232129	High	37.1	0.0232129	0
	LHFFMPGFAPLTSR	4	9	5	Q13885;P04350;P68371;P07437;Q9BUF5		1620.85			0	0	8.17887e+07	1.81098e+07	1.81098e+07	0	0.0009625								High	19.52	1.13082	High	41.67	0.00585121	High	41.67	0.00585121	0
	ALTVPELTQQMFDAR	3	1	1	Q9BUF5		1719.88			0	0	2.30626e+06	308514	308514	0	0.008008								High	16.07	2.76833	High	27.93	0.170004	High	27.93	0.170004	0
	NSSYFVEWIPNNVK	2	7	6	Q13885;Q13509;P04350;P68371;P07437;Q9BUF5		1696.84			0	7.15814e+06	8.98273e+07	0	0	0.001	0.0005718					High	23.25	0.634496	High	44.09	0.00481968							0
	NSSYFVEWIPNNVK	2	7	6	Q13885;Q13509;P04350;P68371;P07437;Q9BUF5	N11(Deamidated)	1697.83			0	0	4.23391e+06	0	0	0.001	0.0005718								High	25.53	0.389898							0
	IMNTFSVMPSPK	1	3	2	Q13885;Q9BUF5		1351.68			0	0	7.671e+06	0	0	0.001	0.0009028								High	24.93	0.329079							0
	AALVDLEPGTMDSVR	1	1	1	Q9BUF5		1573.79			0	0	4.33463e+06	0	0	0.001	0.003583								High	24.11	0.423472							0
	MASTFIGNSTAIQELFK	4	1	1	Q9BUF5	M1(Oxidation)	1873.94			0	0	1.39989e+06	579476	579476	0.002	0.004266					High	18.49	1.8462	High	25.21	0.398319	Low	56.52	0.000280337	Low	56.52	0.000280337	0
	FPGQLNADLRK	1	11	6	Q13885;Q13509;P04350;P68371;P07437;Q9BUF5		1258.7			0	0	0	0	0	0.003	0.01827								High	27.76	0.112221							1
	LTTPTYGDLNHLVSATMSGVTTSLR	1	1	1	Q9BUF5		2635.35			0	0	1.67324e+06	0	0	0.003	0.01495								High	19.5	1.25329							0
	YLTVATVFR	3	2	2	Q13509;Q9BUF5		1069.61			0	0	6483874	940730	940730	0.009	0.05367								High	23.69	0.108173	Low	20.22	0.247633	Low	20.22	0.247633	0
	FPGQLNADLR	1	11	6	Q13885;Q13509;P04350;P68371;P07437;Q9BUF5	N6(Deamidated)	1131.58			0	0	0	0	0	0.028	0.203								Medium	16.07	1.99962							0
	KLAVNMVPFPR	1	11	6	Q13885;Q13509;P04350;P68371;P07437;Q9BUF5		1271.73			0	0	6.8717e+06	0	0	0.072	0.5888								Low	18.68	0.412655							1
	NMMAACDPR	1	9	6	Q13885;Q13509;P04350;P68371;P07437;Q9BUF5		1008.41			0	0	2.98302e+06	0	0	0.116	0.7864								Low	11.53	2.4256							0
	MASTFIGNSTAIQELFK	1	1	1	Q9BUF5	N8(Deamidated)	1858.93			0	0	701098	0	0										Low	10.74	10.5459							0
P32119	Peroxiredoxin-2 OS=Homo sapiens GN=PRDX2 PE=1 SV=5 - [PRDX2_HUMAN]	32.32	1	6	7	37	1.47417e+07	0	5.70275e+07	2.73209e+07	2.75041e+07	83.7567		64.59	122.094	185.161	32.32	6	8				27.27	6	9	32.32	6	8	32.32	6	12	198	21.8782	5.97314
	Sequence	# PSMs	# Proteins	# Protein Groups	Protein Group Accessions	Modifications	MH+ [Da]	phosphoRS Isoform Probability	phosphoRS Site Probabilities	A8: Area	B8: Area	C8: Area	D8: Area	E8: Area	q-Value	PEP	phosphoRS Binomial Peptide Score	A4	IonScore A4	Exp Value A4	B4	IonScore B4	Exp Value B4	C4	IonScore C4	Exp Value C4	D4	IonScore D4	Exp Value D4	E4	IonScore E4	Exp Value E4	# Missed Cleavages
	LSEDYGVLK	4	1	1	P32119		1023.54			2.28454e+06	0	8.44671e+06	3.39386e+06	3.39386e+06	0	0.002872		High	34.17	0.0195623				High	21.85	0.365753	High	47.48	0.000913788	High	47.48	0.000913788	0
	KEGGLGPLNIPLLADVTR	5	1	1	P32119		1863.07			0	0	1028784	4.91345e+06	4.91345e+06	0	0.0003433		Medium	33.19	0.00635647				High	43.51	0.000481309	High	34.03	0.00428973	High	39.48	0.00100321	1
	ATAVVDGAFK	4	1	1	P32119		978.532			3.04872e+06	0	0	4.11909e+06	4.66858e+06	0	0.002148		High	31.94	0.026581							High	26.12	0.131457	Medium	29.78	0.0565955	0
	QITVNDLPVGR	7	2	2	Q06830;P32119	N5(Deamidated)	1212.67			544243	0	2.45278e+06	1.23125e+06	1.23125e+06	0	0.001146		High	27.14	0.0854896				High	30.48	0.0425298	High	38.9	0.00688569	High	42.51	0.00299319	0
	QITVNDLPVGR	8	2	2	Q06830;P32119		1211.68			37393977	0	1.58304e+08	7.29302e+07	7.29302e+07	0	0.0001021		High	25.61	0.0875204				High	12.42	1.69834	High	39.25	0.00403497	High	39.25	0.00403497	0
	TDEGIAYR	4	1	1	P32119		924.448			1.38921e+06	0	4.33146e+06	1.84404e+06	1.84404e+06	0	0.00228		High	14.22	2.37284				High	22.72	0.409476	High	27.23	0.135681	High	27.23	0.135681	0
	EGGLGPLNIPLLADVTR	1	1	1	P32119		1734.98			0	0	881879	0	0	0.004	0.02219								High	10.22	1.77763							0
	GLFIIDGK	4	1	1	P32119		862.508			3.78237e+06	0	2.64621e+06	218984	218984	0.016	0.08496		Low	20.57	0.160053				Medium	14.74	0.523751	Medium	14.81	0.515376	Medium	14.81	0.515376	0
Q86YZ3	Hornerin OS=Homo sapiens GN=HRNR PE=1 SV=2 - [HORN_HUMAN]	11.58	1	7	9	36	482003	99247	191649	438972	438972	82.68	30.65	28.69	59.88	84.8529	7.09	6	7	5.09	3	3	5.58	4	4	8.46	7	9	10.74	8	13	2850	282.228	10.0376
	Sequence	# PSMs	# Proteins	# Protein Groups	Protein Group Accessions	Modifications	MH+ [Da]	phosphoRS Isoform Probability	phosphoRS Site Probabilities	A8: Area	B8: Area	C8: Area	D8: Area	E8: Area	q-Value	PEP	phosphoRS Binomial Peptide Score	A4	IonScore A4	Exp Value A4	B4	IonScore B4	Exp Value B4	C4	IonScore C4	Exp Value C4	D4	IonScore D4	Exp Value D4	E4	IonScore E4	Exp Value E4	# Missed Cleavages
	QSSSYGPHGYGSGR	4	1	1	Q86YZ3		1439.63			458407	0	206055	446025	446025	0	0.0001677		High	46.73	0.00228461				High	28.69	0.138993	High	23.5	0.459191	High	23.5	0.459191	0
	GPYESGSGHSSGLGHR	4	1	1	Q86YZ3		1584.72			291239	110150	0	411724	411724	0	0.004021		High	27.23	0.229352	Medium	10.37	11.8235				High	16.4	3.04571	High	16.4	3.04571	0
	GPYESGSGHSSGLGHQESR	6	1	1	Q86YZ3		1928.85			386830	0	0	459168	459168	0	1.128e-05		High	24.93	0.502617							High	47.6	0.00293341	High	47.6	0.00293341	0
	HGSGSGHSSSYGQHGSGSGWSSSSGR	6	1	1	Q86YZ3		2477.03			103310	46670	63978	141822	141822	0	0.0006828		Low	13.69	10.1054	High	10.81	19.5139	High	13.15	11.424	High	22.34	1.4026	High	22.34	1.4026	0
	GSGSGQSPSSGQHGTGFGR	6	1	1	Q86YZ3		1747.78			350020	140921	175507	292688	292688	0.001	0.002063		High	45.35	0.00423027	High	30.65	0.132894	High	11.6	10.6888	Medium	20.89	1.25587	High	39.53	0.0171601	0
	GSGSGQSPSSGQHGTGFGR	3	1	1	Q86YZ3	Q12(Deamidated)	1748.77			81933.7	0	0	57565.6	57565.6	0.001	0.01333		Low	18.72	1.88591							High	19.77	1.44187	High	19.77	1.44187	0
	HGSGSGQSSSYSPYGSGSGWSSSR	3	1	1	Q86YZ3		2348.99			0	0	193387	280227	280227	0.003	0.01418								High	12.1	13.6083	High	11.59	15.4599	Medium	11.59	15.4599	0
	HGSGSGQSSSYGPYGSGSGWSSSR	1	1	1	Q86YZ3		2318.96			600771	0	0	0	0	0.006	0.02538		High	17.22	4.07981													0
	HGSGSGQSSSYGPYR	2	1	1	Q86YZ3		1526.67			0	0	0	163288	163288	0.054	0.2577											Low	19.68	1.21425	Low	19.68	1.21425	0
	QGSGSGQSPSRGR	1	1	1	Q86YZ3	Q1(Deamidated); Q7(Deamidated); S8(Phospho)	1342.53	0.95803	S(3): 0.0; S(5): 0.1; S(8): 95.8; S(10): 4.1	0	0	0	0	184419	0.877	1	50.7956													Low	11.21	3.87498	1
P10809	60 kDa heat shock protein, mitochondrial OS=Homo sapiens GN=HSPD1 PE=1 SV=2 - [CH60_HUMAN]	63.35	1	29	30	106	1.18092e+06	2.10386e+06	2.36878e+07	6.50836e+06	6.50836e+06	81.88	118.185	554.151	315.355	364.987	11.69	7	7	39.44	13	14	52.88	23	39	41.01	16	22	41.01	16	24	573	61.0164	5.87158
	Sequence	# PSMs	# Proteins	# Protein Groups	Protein Group Accessions	Modifications	MH+ [Da]	phosphoRS Isoform Probability	phosphoRS Site Probabilities	A8: Area	B8: Area	C8: Area	D8: Area	E8: Area	q-Value	PEP	phosphoRS Binomial Peptide Score	A4	IonScore A4	Exp Value A4	B4	IonScore B4	Exp Value B4	C4	IonScore C4	Exp Value C4	D4	IonScore D4	Exp Value D4	E4	IonScore E4	Exp Value E4	# Missed Cleavages
	VGLQVVAVK	4	1	1	P10809		912.588			1.0776e+06	0	1.16412e+07	3.63548e+06	3.63548e+06	0	0.000378		High	35.57	0.00256532				High	34.59	0.00283242	High	55.57	3.06452e-05	High	55.57	3.06452e-05	0
	VGEVIVTK	1	1	1	P10809		844.514			706788	0	0	0	0	0	0.002264		High	31.31	0.0177135													0
	NAGVEGSLIVEK	5	1	1	P10809		1215.66			873197	0	671852	2.52155e+06	2.52155e+06	0	4.305e-05		Low	15.67	1.9283				Medium	12.3	4.61653	High	54.6	0.000270281	High	54.6	0.000270281	0
	ALMLQGVDLLADAVAVTMGPK	3	1	1	P10809		2113.15			0	1.33845e+06	0	4.70484e+06	4.70484e+06	0	4.258e-07					High	52.31	0.000318125				High	58.08	7.14188e-05	High	58.08	7.14188e-05	0
	ISSIQSIVPALEIANAHR	5	1	1	P10809		1919.08			0	0	1.1699e+07	5.49127e+06	5.49127e+06	0	7.122e-05					High	32.23	0.010921	High	35.3	0.00563681	High	23.31	0.0818987	High	39.27	0.00208807	0
	KPLVIIAEDVDGEALSTLVLNR	7	1	1	P10809		2365.34			0	765192	1.21244e+07	5466165	5466165	0	9.255e-06					High	31.13	0.00867266	High	64.93	3.2458e-06	High	63.12	4.53401e-06	High	63.12	4.53401e-06	0
	GVMLAVDAVIAELKK	4	1	1	P10809		1556.92			0	81307.8	4.15134e+06	1.14286e+06	1.14286e+06	0	0.008656					High	26.48	0.0237275	High	36.8	0.0019326	High	42.79	0.000533908	Medium	42.79	0.000533908	1
	IMQSSSEVGYDAMAGDFVNMVEK	1	1	1	P10809		2508.1			0	1.97599e+06	0	0	0	0	0.006418					High	22.92	1.42865										0
	LVQDVANNTNEEAGDGTTTATVLAR	9	1	1	P10809		2560.26			0	2.93898e+06	2.68906e+07	5.06226e+06	5.06226e+06	0	4.572e-05					High	20.74	1.79883	High	72.95	1.03223e-05	High	39.67	0.0212714	High	39.67	0.0212714	0
	QSKPVTTPEEIAQVATISANGDKEIGNIISDAMK	1	1	1	P10809		3555.83			0	0	4.97251e+06	0	0	0	5.782e-06								High	72.43	5.62335e-06							1
	EIGNIISDAMK	3	1	1	P10809		1190.61			0	0	3.64974e+06	1.20294e+06	1.20294e+06	0	0.0005718								High	53.25	0.000395318	High	20.12	0.70281	High	20.12	0.70281	0
	TLNDELEIIEGMK	4	1	1	P10809		1504.76			0	0	2.50735e+07	6.90914e+06	6.90914e+06	0	0.0005718								High	47.38	0.00191493	High	25.89	0.256602	High	25.89	0.256602	0
	IQEIIEQLDVTTSEYEK	6	1	1	P10809		2038.03			0	0	5.86574e+06	2.54667e+06	2.54667e+06	0	0.01007								High	31.38	0.092428	High	21.03	0.937955	High	21.03	0.937955	0
	TVIIEQSWGSPK	3	1	1	P10809		1344.72			0	0	1.63233e+07	5.09076e+06	5.09076e+06	0	6.54e-05								High	28.93	0.102031	High	37.24	0.0134047	High	37.24	0.0134047	0
	LVQDVANNTNEEAGDGTTTATVLAR	4	1	1	P10809	N8(Deamidated)	2561.24			0	0	375137	0	0	0	0.0005718								High	22.94	1.17385							0
	GVMLAVDAVIAELK	3	1	1	P10809		1428.82			0	0	1.42204e+06	383318	383318	0	0.002275								High	10.63	1.62181	High	26.61	0.0460556	High	26.61	0.0460556	0
	ALMLQGVDLLADAVAVTMGPK	2	1	1	P10809	M3(Oxidation)	2129.15			0	0	0	248836	248836	0	0.00358											High	32.71	0.0280757	High	32.71	0.0280757	0
	GANPVEIR	4	1	1	P10809		855.472			632364	0	5.36177e+06	1.46762e+06	1.46762e+06	0.001	0.001197		High	41.85	0.00129646				High	60.64	1.84677e-05	High	36.13	0.00709403	High	36.13	0.00709403	0
	VTDALNATR	3	1	1	P10809		960.515			937665	590672	7.13737e+06	0	0	0.001	0.0006769		Low	41.3	0.00375474	High	41.19	0.00511319	High	41.58	0.00388171							0
	GYISPYFINTSK	3	1	1	P10809		1389.71			775725	0	1.48762e+07	0	0	0.001	0.002779		Medium	22.25	0.537287				High	22.63	0.492274							0
	IQEIIEQLDVTTSEYEKEK	2	1	1	P10809		2295.16			0	1.19141e+06	1.18413e+07	0	0	0.001	0.001672					High	13.89	5.9635	High	29.4	0.160512							1
	DMAIATGGAVFGEEGLTLNLEDVQPHDLGK	3	1	1	P10809		3097.52			0	0	9.18199e+06	0	0	0.001	0.0007195					High	11.38	16.0839	High	47.23	0.00403637							0
	VGGTSDVEVNEK	1	1	1	P10809		1233.6			0	0	1.90994e+07	0	0	0.001	0.0005718								High	38.09	0.0127373							0
	IPAMTIAK	1	1	1	P10809		844.499			0	0	7032348	0	0	0.001	0.001719								High	37.51	0.00478144							0
	QSKPVTTPEEIAQVATISANGDKEIGNIISDAMK	7	1	1	P10809	N20(Deamidated)	3556.81			0	0	0	663824	663824	0.001	0.001949								High	32.03	0.0777628	Medium	21.18	0.874486	High	21.18	0.874486	1
	TALLDAAGVASLLTTAEVVVTEIPKEEK	6	1	1	P10809		2868.6			0	0	1.20251e+06	290366	290366	0.001	0.002315								High	20.3	0.133455	Medium	11.44	1.14488	Medium	11.44	1.14488	1
	DMAIATGGAVFGEEGLTLNLEDVQPHDLGK	1	1	1	P10809	M2(Oxidation)	3113.53			0	0	174883	0	0	0.001	0.002492								High	10.98	17.516							0
	LSDGVAVLK	3	1	1	P10809		901.54			1.52751e+06	769025	1.30767e+07	0	0	0.002	0.01051		Medium	22.62	0.186806	High	10.94	2.37989	High	21.61	0.187055							0
	IQEIIEQLDVTTSEYEKEKLNER	1	1	1	P10809		2807.43			0	617248	0	0	0	0.004	0.06011					High	22.39	0.799687										2
	VGEVIVTKDDAMLLK	1	1	1	P10809		1630.91			0	1.39662e+06	0	0	0	0.005	0.0775					High	19.91	0.399187										1
	DDAMLLK	1	1	1	P10809		805.416			0	0	8.59601e+06	0	0	0.005	0.02918								High	38.74	0.00733123							0
	KISSIQSIVPALEIANAHR	1	1	1	P10809		2047.17			0	0	621811	0	0	0.027	0.19								Medium	10.21	1.20052							1
	TLNDELEIIEGMKFDR	1	1	1	P10809		1922.96			0	958607	0	0	0	0.042	0.2986					Medium	11.85	9.15036										1
	QSKPVTTPEEIAQVATISANGDKEIGNIISDAMKK	2	1	1	P10809	Q1(Deamidated); Q13(Deamidated); S18(Phospho); N20(Deamidated); K23(Acetyl); N27(Deamidated)	3809.83		Too many NL-allowing PTMs	0	0	0	7.12467e+06	7.12467e+06	0.745	0.9713											Low	10.25	29.7238	Low	10.25	29.7238	2
Q7Z794	Keratin, type II cytoskeletal 1b OS=Homo sapiens GN=KRT77 PE=2 SV=3 - [K2C1B_HUMAN]	17.99	1	5	10	54	1.01886e+08	3.96372e+07	7.24564e+07	1.09476e+08	1.09476e+08	79.325	20.74	57.7389	105.833	123.92	10.38	6	14	1.73	1	2	5.02	3	9	10.73	6	11	14.53	8	18	578	61.8635	5.98584
	Sequence	# PSMs	# Proteins	# Protein Groups	Protein Group Accessions	Modifications	MH+ [Da]	phosphoRS Isoform Probability	phosphoRS Site Probabilities	A8: Area	B8: Area	C8: Area	D8: Area	E8: Area	q-Value	PEP	phosphoRS Binomial Peptide Score	A4	IonScore A4	Exp Value A4	B4	IonScore B4	Exp Value B4	C4	IonScore C4	Exp Value C4	D4	IonScore D4	Exp Value D4	E4	IonScore E4	Exp Value E4	# Missed Cleavages
	YQELQITAGR	14	1	1	Q7Z794	Q2(Deamidated)	1179.61			1.01256e+08	3.96372e+07	1.03875e+08	1.34721e+08	1.34721e+08	0	0.0002319		High	43.1	0.00407006	High	20.74	0.625754	High	44.64	0.00328957	High	39.05	0.0119038	High	43.6	0.0042342	0
	FLEQQNQVLQTK	7	3	3	P35908;Q7Z794;P04264		1475.79			1.50541e+08	0	6.9374e+07	1.426e+08	1.426e+08	0	0.0001051		High	28.76	0.0821556				High	14.66	2.31007	High	28.03	0.106008	High	28.03	0.106008	0
	FLEQQNQVLQTK	14	3	3	P35908;Q7Z794;P04264	Q7(Deamidated)	1476.77			484534	0	606494	918843	1.12632e+06	0	0.001575		High	26.12	0.224551				High	16.48	1.94768	Low	11.09	6.61331	High	14.54	2.89334	0
	QVDLLSAEQMR	3	1	1	Q7Z794		1289.65			199519	0	0	538789	538789	0	0.003086		High	23.23	0.412591							Low	10.57	7.40627	Medium	10.57	7.40627	0
	SMQDVVEDYK	2	1	1	Q7Z794		1213.55			0	0	0	862738	862738	0	0.000683											High	45.14	0.00234393	High	45.14	0.00234393	0
	VDTLTGEVNFLK	2	1	1	Q7Z794		1335.72			0	0	0	1.24794e+06	1.24794e+06	0	6.354e-05											High	35.35	0.0163668	High	35.35	0.0163668	0
	FASFIDK	4	18	10	P35908;Q7Z794;P13647;P02538;P04259;Q3SY84;Q14CN4;Q5XKE5;P08729;P05787		827.434			5.38627e+07	0	4.41201e+07	5.11072e+07	5.11072e+07	0.001	0.01343		High	33.21	0.0120815				High	29.77	0.0218258	High	34.2	0.00786992	High	34.2	0.00786992	0
	YQELQITAGR	4	1	1	Q7Z794	Q2(Deamidated); Q5(Deamidated)	1180.59			161672	0	276593	196085	196085	0.001	0.001478		Medium	29.74	0.0880146				High	31.21	0.0675852	High	23.55	0.485727	High	23.55	0.485727	0
	LSLDVEIATYR	1	2	2	Q7Z794;Q8N1N4		1279.7			0	0	0	0	401450	0.003	0.01365														High	15.19	1.46503	0
	TGSENDFVVLK	1	1	1	Q7Z794		1208.61			381421	0	0	0	0	0.024	0.07333		Medium	14.71	2.30053													0
	DVDAAYVSK	1	1	1	Q7Z794		967.472			390620	0	0	0	0	0.048	0.1654		Medium	17.65	0.995528													0
	EQIMVLNNKFASFIDKVR	1	1	1	Q7Z794	N8(Deamidated); K9(Acetyl); S12(Phospho); K16(Acetyl)	2317.13	1	S(12): 100.0	0	0	0	0	196742	0.853	1	57.4858													Low	12.19	11.9944	2
P08238	Heat shock protein HSP 90-beta OS=Homo sapiens GN=HSP90AB1 PE=1 SV=4 - [HS90B_HUMAN]	44.2	5	11	26	53	880285	0	1.88638e+07	2.30981e+06	2.49016e+06	76.42		329.838	97.71	137.78	15.61	8	8				40.47	24	28	13.26	7	7	13.26	7	10	724	83.2121	5.03369
	Sequence	# PSMs	# Proteins	# Protein Groups	Protein Group Accessions	Modifications	MH+ [Da]	phosphoRS Isoform Probability	phosphoRS Site Probabilities	A8: Area	B8: Area	C8: Area	D8: Area	E8: Area	q-Value	PEP	phosphoRS Binomial Peptide Score	A4	IonScore A4	Exp Value A4	B4	IonScore B4	Exp Value B4	C4	IonScore C4	Exp Value C4	D4	IonScore D4	Exp Value D4	E4	IonScore E4	Exp Value E4	# Missed Cleavages
	DLVVLLFETALLSSGFSLEDPQTHSNR	1	1	1	P08238		2988.55			416102	0	0	0	0	0	1.269e-07		High	64.13	3.73617e-05													0
	GVVDSEDLPLNISR	2	3	3	P07900;P08238;Q12931		1513.79			855843	0	1.25404e+07	0	0	0	0.0005718		High	26.99	0.161189				High	49.72	0.000932205							0
	IDIIPNPQER	5	2	1	P08238		1194.65			579731	0	1.27169e+07	1.7704e+06	1.89913e+06	0	0.001294		High	22.61	0.211361				High	57.32	8.77647e-05	High	63.71	1.88114e-05	High	63.71	1.88114e-05	0
	ELISNASDALDK	5	2	2	P14625;P08238		1275.65			578524	0	1.38743e+07	1.59659e+06	2.00892e+06	0	0.0005718		Low	19.41	0.965667				High	57.09	0.000153318	High	32.66	0.0456094	Medium	35.54	0.0242114	0
	ADLINNLGTIAK	6	4	2	P07900;P08238		1242.7			1.08898e+06	0	2.85625e+07	3.56244e+06	3.56244e+06	0	0.001242		High	14.33	1.43717				High	38.21	0.00533058	Medium	24.99	0.148177	High	30.91	0.0374664	0
	EDQTEYLEER	4	4	2	P08238;P07900		1311.57			576525	0	6.78859e+06	1.04371e+06	1.04371e+06	0	0.0001751		High	12.09	5.16971				High	74.79	3.09326e-06	High	42.35	0.00544267	High	42.35	0.00544267	0
	YHTSQSGDEMTSLSEYVSR	2	1	1	P08238		2176.95			249878	0	8.89575e+06	0	0	0	0.0005718		Low	10.6	17.8417				High	33.81	0.0850745							0
	NPDDITQEEYGEFYK	2	1	1	P08238		1847.81			0	0	9330103	0	0	0	2.769e-07								High	89.3	1.89335e-07							0
	TLTLVDTGIGMTK	2	3	2	P07900;P08238		1349.74			0	0	5.70283e+06	0	0	0	0.0003926								High	54.11	0.000147303							0
	YESLTDPSK	3	5	2	P08238;P07900		1039.5			0	0	4.04167e+06	614205	614205	0	0.000316								High	34.66	0.0239557	High	23.01	0.358775	High	23.01	0.358775	0
	HNDDEQYAWESSAGGSFTVR	1	3	2	P07900;P08238		2255.97			0	0	4.18398e+06	0	0	0	0.0005718								High	26.88	0.463563							0
	YIDQEELNK	2	4	2	P08238;P07900		1151.56			696029	0	1.16613e+07	0	0	0.001	0.002774		Low	15.94	1.63507				High	29.06	0.108645							0
	HLEINPDHPIVETLR	1	1	1	P08238		1782.95			0	0	272133	0	0	0.001	0.00136								High	20.77	0.524712							0
	APFDLFENK	2	2	1	P08238		1080.54			0	0	0	256240	256240	0.001	0.01659											High	13.7	2.47629	High	13.7	2.47629	0
	HFSVEGQLEFR	1	5	2	P08238;P07900		1348.67			0	0	3.22509e+06	0	0	0.002	0.007742								High	19.8	1.04085							0
	HSQFIGYPITLYLEK	1	3	1	P08238		1808.96			0	0	0	0	0	0.002	0.008164								High	18.56	0.905552							0
	EGLELPEDEEEK	1	5	2	P08238;P07900		1416.65			0	0	1.25878e+06	0	0	0.002	0.01052								High	15.06	3.42298							0
	IEDVGSDEEDDSGKDK	1	2	1	P08238		1737.74			0	0	67118.1	0	0	0.002	0.006655								High	12.86	7.00581							1
	SLTNDWEDHLAVK	1	2	2	P07900;P08238		1527.75			0	0	1.41547e+07	0	0	0.005	0.02504								High	15.26	3.28084							0
	FYEAFSK	1	1	1	P08238		891.43			0	0	6.38454e+06	0	0	0.007	0.03485								High	25.83	0.138053							0
	LGLGIDEDEVAAEEPNAAVPDEIPPLEGDEDASR	3	1	1	P08238		3532.67			0	0	3.8384e+06	660586	660586	0.007	0.03747								High	22.91	1.79421	Low	11.48	25.401	Low	11.48	25.401	0
	ALLFIPR	1	1	1	P08238		829.533			0	0	8.10037e+06	0	0	0.033	0.2511								Medium	14.96	0.0494688							0
	VILHLKEDQTEYLEER	1	4	2	P08238;P07900		2015.05			0	0	2.28021e+06	0	0	0.105	0.7345								Low	11.21	6.5239							1
	RAPFDLFENK	1	2	1	P08238		1236.64			0	0	566229	0	0	0.195	0.8801								Low	17.84	1.01622							1
	EGLELPEDEEEKKK	1	4	2	P08238;P07900		1672.84			0	0	1.70867e+06	0	0	0.394	1								Low	17.07	2.29124							2
	ELISNASDALDKIR	2	2	2	P14625;P08238	N-Term(Acetyl); S4(Phospho)	1666.8	0.818464	S(4): 81.8; S(7): 18.2	0	0	0	0	0			37.1244							Low	10.07	14.4846							1
P23528	Cofilin-1 OS=Homo sapiens GN=CFL1 PE=1 SV=3 - [COF1_HUMAN]	62.65	2	10	12	49	5.54909e+06	1.15046e+07	5.32988e+07	2.3587e+07	2.3587e+07	76.08	105.412	242.349	106.8	106.8	18.67	3	3	43.98	6	10	51.2	9	15	57.83	7	10	57.83	8	11	166	18.4907	8.08936
	Sequence	# PSMs	# Proteins	# Protein Groups	Protein Group Accessions	Modifications	MH+ [Da]	phosphoRS Isoform Probability	phosphoRS Site Probabilities	A8: Area	B8: Area	C8: Area	D8: Area	E8: Area	q-Value	PEP	phosphoRS Binomial Peptide Score	A4	IonScore A4	Exp Value A4	B4	IonScore B4	Exp Value B4	C4	IonScore C4	Exp Value C4	D4	IonScore D4	Exp Value D4	E4	IonScore E4	Exp Value E4	# Missed Cleavages
	YALYDATYETK	8	2	1	P23528		1337.63			6.86139e+06	6.96996e+06	2.37514e+06	1.86936e+07	1.86936e+07	0	0.0001081		High	56.95	0.000173378	Medium	11.93	5.92157	High	45.23	0.0032061	High	55.18	0.000278815	High	55.18	0.000278815	0
	ASGVAVSDGVIK	5	1	1	P23528	N-Term(Acetyl)	1144.62			8.782e+06	1.39619e+07	6.75214e+07	2.85773e+07	2.85773e+07	0	1.244e-05		High	40.63	0.00571744	High	76.36	1.33059e-06	High	40.47	0.0051647	High	65.87	1.87128e-05	High	65.87	1.87128e-05	0
	ASGVAVSDGVIKVFNDMK	2	1	1	P23528	N-Term(Acetyl)	1878.97			0	3.03035e+06	0	0	0	0	0.004859					High	50.66	0.000892515										1
	NIILEEGKEILVGDVGQTVDDPYATFVK	6	1	1	P23528		3062.6			0	5.77209e+06	5.41747e+07	1.94358e+07	1.94358e+07	0	8.308e-06					High	26.94	0.16518	High	82.1	4.79711e-07	High	26.19	0.161573	High	26.19	0.161573	1
	LGGSAVISLEGKPL	4	1	1	P23528		1340.79			0	1.35819e+07	3.82003e+07	2.27479e+07	2.27479e+07	0	0.002971					High	21.14	0.22574	High	24.31	0.110092	High	17.92	0.456863	High	17.92	0.456863	0
	ASGVAVSDGVIK	3	1	1	P23528	N-Term(Acetyl); S2(Phospho)	1224.59	1	S(2): 100.0; S(7): 0.0	0	0	5.47528e+06	4.57475e+06	4.57475e+06	0	0.0005718	110.062							High	52.83	0.000450833	High	19.83	1.08932	High	19.83	1.08932	0
	EILVGDVGQTVDDPYATFVK	4	1	1	P23528		2166.11			0	0	1.60278e+07	1.32787e+06	1.32787e+06	0	7.511e-05								High	49.16	0.00146517	Medium	12.74	6.23099	High	12.74	6.23099	0
	KEDLVFIFWAPESAPLK	3	2	1	P23528		1990.08			0	0	3.22221e+07	0	1.27016e+07	0	0.0002931								High	45.09	0.00164318				High	14.13	1.6324	1
	EDLVFIFWAPESAPLK	1	2	1	P23528		1861.99			0	0	101609	0	0	0.002	0.004133								High	23.06	0.336131							0
	NIILEEGK	2	1	1	P23528		915.521			1.00389e+06	0	2.02096e+06	0	0	0.003	0.01314		Low	12.06	4.10718				High	23.12	0.546519							0
	ASGVAVSDGVIKVFNDMKVR	1	1	1	P23528	N-Term(Acetyl)	2134.14			0	4.39504e+06	0	0	0	0.005	0.07563					High	18.31	0.964374										2
	ASGVAVSDGVIKVFNDMKVR	2	1	1	P23528	N-Term(Acetyl); S2(Phospho)	2214.1	0.999945	S(2): 100.0; S(7): 0.0	0	0	0	0	0	0.015	0.1604	77.3044				Medium	18.72	2.28673										2
	ESKKEDLVFIFWAPESAPLK	3	2	1	P23528		2334.25			0	0	4.53652e+06	2.22834e+06	2.22834e+06	0.058	0.4668								Low	17.44	0.999773	Low	12.09	3.7081	Low	12.09	3.7081	2
	ASGVAVSDGVIKVFNDMK	1	1	1	P23528	N-Term(Acetyl); S2(Phospho)	1958.92	0.999067	S(2): 99.9; S(7): 0.1	0	110745	0	0	0	0.108	0.4888	67.8865				Low	13.93	7.11042										1
	MIYASSKDAIK	4	3	2	P23528;P60981	S6(Phospho); K7(Acetyl)	1348.63	0.0256199	Y(3): 94.9; S(5): 2.6; S(6): 2.6	0	0	0	168883	168883			33.796										Low	17.6	1.59791	Low	17.6	1.59791	1
Q07020	60S ribosomal protein L18 OS=Homo sapiens GN=RPL18 PE=1 SV=2 - [RL18_HUMAN]	28.72	1	7	8	26	1.39086e+06	1.06798e+07	8.13673e+06	2.41879e+06	2.41879e+06	75.81	93.1033	136.97	129.91	151.042	13.83	2	2	28.72	8	10	17.55	3	5	17.55	3	4	17.55	3	5	188	21.6211	11.7222
	Sequence	# PSMs	# Proteins	# Protein Groups	Protein Group Accessions	Modifications	MH+ [Da]	phosphoRS Isoform Probability	phosphoRS Site Probabilities	A8: Area	B8: Area	C8: Area	D8: Area	E8: Area	q-Value	PEP	phosphoRS Binomial Peptide Score	A4	IonScore A4	Exp Value A4	B4	IonScore B4	Exp Value B4	C4	IonScore C4	Exp Value C4	D4	IonScore D4	Exp Value D4	E4	IonScore E4	Exp Value E4	# Missed Cleavages
	TAVVVGTITDDVR	7	1	1	Q07020		1345.74			0	7.38386e+06	0	674610	674610	0	0.0001543		High	51.44	0.000489177	High	13.57	2.63725	High	42.62	0.00379629	High	42.06	0.00367468	High	49.66	0.000638587	0
	ILTFDQLALDSPK	8	1	1	Q07020		1460.81			1.39086e+06	1.18252e+07	1.32947e+07	5.61778e+06	5.61778e+06	0	2.383e-05		High	44.37	0.00177131	High	66.85	9.66598e-06	High	87.39	7.94307e-08	High	74.44	1.51275e-06	High	74.44	1.51275e-06	0
	TNSTFNQVVLKR	2	1	1	Q07020		1406.78			0	5.12207e+06	0	0	0	0	0.003809					High	35.11	0.00914165										1
	TAVVVGTITDDVRVQEVPK	2	1	1	Q07020		2026.12			0	8.81578e+06	0	0	0	0.002	0.009242					High	25.47	0.111814										1
	SQDIYLR	4	1	1	Q07020		894.47			0	7.01219e+06	2.97876e+06	963965	963965	0.003	0.02446					High	28.6	0.0692263	High	23.7	0.263839	Low	19.38	0.719178	Low	19.38	0.719178	0
	TAVVVGTITDDVRVQEVPKLK	1	1	1	Q07020		2267.3			0	1.13985e+07	0	0	0	0.003	0.0232					High	25.84	0.0211098										2
	TNSTFNQVVLK	1	1	1	Q07020		1250.68			0	462450	0	0	0	0.048	0.3226					Medium	18.7	0.602986										0
	RTNSTFNQVVLK	1	1	1	Q07020		1406.78			0	430301	0	0	0	0.125	0.5291					Low	12.93	1.53563										1
P35268	60S ribosomal protein L22 OS=Homo sapiens GN=RPL22 PE=1 SV=2 - [RL22_HUMAN]	28.91	1	4	4	12	1.38403e+06	1.0824e+07	5.84959e+06	2.5e+06	2.5e+06	72.9827	79.95	67.99	48.18	48.18	18.75	2	2	28.91	3	4	10.16	1	1	18.75	2	2	18.75	2	3	128	14.7778	9.18799
	Sequence	# PSMs	# Proteins	# Protein Groups	Protein Group Accessions	Modifications	MH+ [Da]	phosphoRS Isoform Probability	phosphoRS Site Probabilities	A8: Area	B8: Area	C8: Area	D8: Area	E8: Area	q-Value	PEP	phosphoRS Binomial Peptide Score	A4	IonScore A4	Exp Value A4	B4	IonScore B4	Exp Value B4	C4	IonScore C4	Exp Value C4	D4	IonScore D4	Exp Value D4	E4	IonScore E4	Exp Value E4	# Missed Cleavages
	ITVTSEVPFSK	3	1	1	P35268		1207.66			1.30945e+06	0	0	4.68921e+06	4.68921e+06	0	2.985e-05		High	57.98	6.34495e-05							High	48.18	0.000640911	High	48.18	0.000640911	0
	AGNLGGGVVTIER	7	1	1	P35268		1242.68			1.45862e+06	2.57101e+07	5.84959e+06	310784	310784	0	4.402e-05		High	41.01	0.00485011	High	48.29	0.000910266	High	67.99	1.10245e-05	Medium	10.47	6.23264	High	11.6	5.12647	0
	ITVTSEVPFSKR	1	1	1	P35268		1363.76			0	5.02436e+06	0	0	0	0.003	0.01084					High	41.67	0.00197083										1
	VVANSKESYELR	1	1	1	P35268		1394.73			0	1.73765e+06	0	0	0	0.003	0.01755					High	27.47	0.123999										1
P06899	Histone H2B type 1-J OS=Homo sapiens GN=HIST1H2BJ PE=1 SV=3 - [H2B1J_HUMAN]	32.54	7	1	4	30	1.64044e+06	3.755e+06	2.49452e+07	2.22598e+07	2.22598e+07	71.9633	62.98	189.475	101.033	101.033	25.4	3	6	11.9	1	2	26.19	3	14	26.19	3	4	26.19	3	4	126	13.8956	10.3159
	Sequence	# PSMs	# Proteins	# Protein Groups	Protein Group Accessions	Modifications	MH+ [Da]	phosphoRS Isoform Probability	phosphoRS Site Probabilities	A8: Area	B8: Area	C8: Area	D8: Area	E8: Area	q-Value	PEP	phosphoRS Binomial Peptide Score	A4	IonScore A4	Exp Value A4	B4	IonScore B4	Exp Value B4	C4	IonScore C4	Exp Value C4	D4	IonScore D4	Exp Value D4	E4	IonScore E4	Exp Value E4	# Missed Cleavages
	AMGIMNSFVNDIFER	10	14	2	P06899;O60814		1743.83			1.10799e+06	3.755e+06	6.47977e+07	2.55632e+07	2.55632e+07	0	1.932e-06		High	50.34	0.00137826	High	46.19	0.00366786	High	97.78	2.52755e-08	High	69.77	1.56576e-05	High	69.77	1.56576e-05	0
	AMGIMNSFVNDIFER	9	14	2	P06899;O60814	N6(Deamidated)	1744.81			21430.3	0	1.83047e+06	0	0	0	0.0005718		Low	21.13	1.16599				High	48.9	0.00199099							0
	ESYSIYVYK	4	7	1	P06899		1151.57			2.32193e+06	0	9.85955e+06	4.57449e+06	4.57449e+06	0	0.0006293		High	11.31	4.35997				High	38.81	0.0112517	High	42.01	0.0044569	High	42.01	0.0044569	0
	AMGIMNSFVNDIFER	2	14	2	P06899;O60814	M5(Oxidation)	1759.82			0	0	1.40078e+06	0	0	0.001	0.0005718								High	41.3	0.0124911							0
	AVTKAQKK	2	11	2	O60814;P06899	N-Term(Acetyl); K4(Acetyl); Q6(Deamidated); K8(Acetyl)	1000.57			1.4914e+06	0	0	0	0				Low	16.43	1.02379													2
	LLLPGELAK	3	14	2	P06899;O60814		953.609			0	0	178534	3.66418e+07	3.66418e+07										Low	13.23	0.268564	Low	16.53	0.197875	Low	16.53	0.197875	0
P68032	Actin, alpha cardiac muscle 1 OS=Homo sapiens GN=ACTC1 PE=1 SV=1 - [ACTC_HUMAN]	28.91	5	1	10	39	3.40354e+06	4.36649e+06	9.26972e+07	1.85524e+07	1.85524e+07	67.4467	88.3971	153.828	46.17	63.0667	9.81	3	4	18.83	7	8	25.2	8	11	15.12	5	7	20.16	7	9	377	41.9919	5.38916
	Sequence	# PSMs	# Proteins	# Protein Groups	Protein Group Accessions	Modifications	MH+ [Da]	phosphoRS Isoform Probability	phosphoRS Site Probabilities	A8: Area	B8: Area	C8: Area	D8: Area	E8: Area	q-Value	PEP	phosphoRS Binomial Peptide Score	A4	IonScore A4	Exp Value A4	B4	IonScore B4	Exp Value B4	C4	IonScore C4	Exp Value C4	D4	IonScore D4	Exp Value D4	E4	IonScore E4	Exp Value E4	# Missed Cleavages
	AGFAGDDAPR	3	10	2	P68032;P60709		976.449			3.92093e+06	3.72676e+06	4.1168e+07	0	0	0	8.77e-05		High	58.67	6.62857e-05	High	18.48	0.740748	High	58.03	9.76656e-05							0
	EITALAPSTMK	5	6	2	P68032;P60709		1161.63			3.82948e+06	3.20919e+06	6.91659e+07	1.32862e+07	1.32862e+07	0	0.001476		Low	24.75	0.218565	High	24.09	0.235915	High	32.85	0.0381837	High	34.24	0.0225834	High	34.24	0.0225834	0
	SYELPDGQVITIGNER	7	10	2	P68032;P60709		1790.9			2.4602e+06	3.56337e+06	4.6724e+07	0	7.55531e+06	0	0.0002118		High	23.36	0.6267	High	37.75	0.0226555	High	40.4	0.0116281				High	38.23	0.0189321	0
	DSYVGDEAQSKR	3	6	2	P68032;P60709		1354.63			0	575320	714496	0	0	0	0.003633					High	47.66	0.00178851	High	42.98	0.00491417							1
	MQKEITALAPSTMK	1	6	2	P68032;P60709		1548.81			0	693960	0	0	0	0	0.003696					High	26.04	0.193384										1
	EITALAPSTMK	3	6	2	P68032;P60709	M10(Oxidation)	1177.62			0	0	1.62202e+06	667716	667716	0	0.009982								High	35.45	0.0174055	High	23.94	0.251673	High	23.94	0.251673	0
	YPIEHGIITNWDDMEK	3	4	1	P68032		1960.92			0	0	9.77999e+07	2.16456e+07	2.16456e+07	0	0.001656								High	23.67	0.831797	High	20.96	1.46988	High	20.96	1.46988	0
	IWHHTFYNELR	3	9	2	P60709;P68032		1515.76			0	0	1.82748e+06	488996	488996	0	0.004384								High	19.42	1.31945	High	16.32	2.28212	High	16.32	2.28212	0
	HQGVMVGMGQK	2	7	2	P68032;P60709		1171.58			0	0	0	84617.2	84617.2	0	0.000475											High	21.2	0.521143	High	21.2	0.521143	0
	AVFPSIVGRPR	2	9	2	P68032;P60709		1198.71			0	1.78389e+06	6.15673e+06	0	0	0.001	0.0005718					High	15.1	0.622695	High	34.56	0.0109183							0
	DLTDYLMK	4	7	2	P68032;P60709		998.491			0	5.80935e+06	1.11126e+08	2.07252e+07	2.07252e+07	0.009	0.0552					Low	16.48	1.201	High	18.78	0.68932	Medium	18.5	0.73452	Medium	18.5	0.73452	0
	DLTDYLMK	2	7	2	P68032;P60709	M7(Oxidation)	1014.49			0	0	0	1.04847e+06	1.04847e+06	0.022	0.09324											Medium	22.47	0.270096	Medium	22.47	0.270096	0
	MQKEITALAPSTMK	1	6	2	P68032;P60709	N-Term(Acetyl); Q2(Deamidated); K3(Acetyl); K14(Acetyl)	1675.84			0	0	0	0	73496.7	0.575	1														Low	10.15	11.467	1
P14923	Junction plakoglobin OS=Homo sapiens GN=JUP PE=1 SV=3 - [PLAK_HUMAN]	27.92	1	15	16	42	778115	453740	982796	1.49055e+06	1.49055e+06	66.5723	22.58	68.21	86.4357	130.2	12.89	8	9	1.48	1	1	9.93	6	6	19.87	11	11	24.16	13	15	745	81.6927	6.13818
	Sequence	# PSMs	# Proteins	# Protein Groups	Protein Group Accessions	Modifications	MH+ [Da]	phosphoRS Isoform Probability	phosphoRS Site Probabilities	A8: Area	B8: Area	C8: Area	D8: Area	E8: Area	q-Value	PEP	phosphoRS Binomial Peptide Score	A4	IonScore A4	Exp Value A4	B4	IonScore B4	Exp Value B4	C4	IonScore C4	Exp Value C4	D4	IonScore D4	Exp Value D4	E4	IonScore E4	Exp Value E4	# Missed Cleavages
	HPEAEMAQNSVR	3	1	1	P14923		1368.64			199623	0	0	285146	285146	0	0.007577		High	37.85	0.0175789							High	26.98	0.212374	High	26.98	0.212374	0
	NEGTATYAAAVLFR	2	1	1	P14923		1483.76			242180	0	0	0	780320	0	0.002876		High	16.36	1.82306										High	26.57	0.167753	0
	ALMGSPQLVAAVVR	4	1	1	P14923		1411.82			367308	0	433531	1.1167e+06	1.1167e+06	0	0.0007081		Medium	13.47	1.47078				High	21.26	0.210984	High	25.88	0.0728197	High	25.88	0.0728197	0
	SAIVHLINYQDDAELATR	3	1	1	P14923		2029.05			837033	0	0	1.44157e+06	1.44157e+06	0	0.0008089		High	11.89	7.63305							High	24.17	0.381102	High	24.17	0.381102	0
	LLNDEDPVVVTK	3	1	1	P14923		1341.73			0	0	1.35959e+06	1.91339e+06	1.91339e+06	0	0.0002235								High	28.44	0.0877931	High	45.83	0.00149807	High	45.83	0.00149807	0
	HVAAGTQQPYTDGVR	2	1	1	P14923		1599.8			0	0	0	83446.9	83446.9	0	0.0004691											High	15.49	3.07064	High	15.49	3.07064	0
	ISEDKNPDYR	5	1	1	P14923		1236.59			330901	0	214524	330876	330876	0.001	0.0005742		Low	27.44	0.122245				High	44.72	0.00235595	Medium	35.1	0.0231772	Medium	35.1	0.0231772	1
	TLVTQNSGVEALIHAILR	2	1	1	P14923		1935.11			0	0	745860	0	625005	0.001	0.005329								High	19.23	0.099101				High	33.3	0.00383543	0
	TMQNTSDLDTAR	1	1	1	P14923	M2(Oxidation)	1368.61			168087	0	0	0	0	0.002	0.01357		High	33.58	0.0412438													0
	TMQNTSDLDTAR	4	1	1	P14923		1352.61			322430	0	215883	448508	448508	0.002	0.01458		High	19.35	1.06737				High	13.02	5.1859	Low	11.97	6.39461	Low	11.97	6.39461	0
	VSVELTNSLFK	1	1	1	P14923		1236.68			0	453740	0	0	0	0.003	0.03899					High	22.58	0.162311										0
	LIILANGGPQALVQIMR	2	1	1	P14923	N6(Deamidated)	1808.06			0	0	0	105889	105889	0.012	0.0583											Medium	13.51	0.327557	Medium	13.51	0.327557	0
	EAADAIDAEGASAPLMELLHSR	2	1	1	P14923		2267.11			0	0	0	505094	505094	0.02	0.08429											Medium	12.85	9.65227	Medium	12.85	9.65227	0
	QEGLESVLK	1	1	1	P14923		1002.55			952825	0	0	0	0	0.024	0.08798		Medium	33.89	0.0234171													0
	EGLLAIFK	1	1	1	P14923		890.539			0	0	842934	0	0	0.041	0.3462								Medium	19.36	0.122251							0
	LLWTTSR	3	1	1	P14923		876.5			544488	0	0	839329	839329	0.049	0.219		Low	17.45	0.524371							Low	10.52	3.34901	Medium	10.52	3.34901	0
	LIILANGGPQALVQIMR	1	1	1	P14923		1807.07			0	0	0	0	179489	0.057	0.2751														Low	11.29	0.326928	0
	SGGIPALVR	2	1	1	P14923		869.524			0	0	0	277843	277843	0.145	0.5873											Low	18.68	0.32118	Low	18.68	0.32118	0
Q06830	Peroxiredoxin-1 OS=Homo sapiens GN=PRDX1 PE=1 SV=1 - [PRDX1_HUMAN]	47.74	1	9	15	67	3.89753e+07	4.4692e+06	1.4873e+08	8.27771e+07	8.27771e+07	66.2929	88.0351	155.97	163.123	234.865	45.73	10	12	41.71	8	8	47.24	12	15	45.73	12	14	45.73	12	18	199	22.0963	8.1333
	Sequence	# PSMs	# Proteins	# Protein Groups	Protein Group Accessions	Modifications	MH+ [Da]	phosphoRS Isoform Probability	phosphoRS Site Probabilities	A8: Area	B8: Area	C8: Area	D8: Area	E8: Area	q-Value	PEP	phosphoRS Binomial Peptide Score	A4	IonScore A4	Exp Value A4	B4	IonScore B4	Exp Value B4	C4	IonScore C4	Exp Value C4	D4	IonScore D4	Exp Value D4	E4	IonScore E4	Exp Value E4	# Missed Cleavages
	QITVNDLPVGR	7	2	2	Q06830;P32119	N5(Deamidated)	1212.67			544243	0	2.45278e+06	1.23125e+06	1.23125e+06	0	0.001146		High	27.14	0.0854896				High	30.48	0.0425298	High	38.9	0.00688569	High	42.51	0.00299319	0
	QITVNDLPVGR	8	2	2	Q06830;P32119		1211.68			37393977	0	1.58304e+08	7.29302e+07	7.29302e+07	0	0.0001021		High	25.61	0.0875204				High	12.42	1.69834	High	39.25	0.00403497	High	39.25	0.00403497	0
	LVQAFQFTDK	5	1	1	Q06830		1196.64			3.14133e+07	2.57186e+06	1.38316e+08	8.51372e+07	8.51372e+07	0	0.0005111		High	19.76	0.456017	High	34.76	0.01681	High	46.97	0.00113011	High	41.64	0.0029853	High	41.64	0.0029853	0
	ATAVMPDGQFKDISLSDYK	5	1	1	Q06830		2086.03			917414	2.07636e+06	6.63715e+06	2.10851e+06	2.10851e+06	0	5.211e-05		Low	19.53	2.05866	High	28.39	0.246364	High	34.36	0.0596744	High	47.82	0.00276291	High	47.82	0.00276291	1
	TIAQDYGVLK	5	1	1	Q06830		1107.61			3.40938e+07	2.75387e+06	1.33393e+08	7.72917e+07	7.72917e+07	0	0.005735		Low	13.55	1.60511	High	20.55	0.2859	High	17.33	0.858061	High	23.64	0.187927	High	23.64	0.187927	0
	TIAQDYGVLKADEGISFR	5	1	1	Q06830		1983.03			0	4.93287e+06	5.72894e+06	1.32837e+06	1.32837e+06	0	0.0005718					High	28.35	0.16062	High	34.39	0.0365735	Medium	31.61	0.0699558	High	47.56	0.00176616	1
	QGGLGPMNIPLVSDPK	3	1	1	Q06830		1622.87			0	0	4.229e+07	2.54083e+07	2.54083e+07	0	0.01083								High	25.9	0.152939	High	17.78	0.987844	High	17.78	0.987844	0
	ADEGISFR	4	1	1	Q06830		894.436			2.36241e+07	0	8.38801e+07	4.32041e+07	4.32041e+07	0.001	0.003524		High	39.99	0.00423975				High	46.45	0.0012297	Medium	36.22	0.0146373	Medium	36.22	0.0146373	0
	ATAVMPDGQFK	5	1	1	Q06830		1164.58			3.55666e+07	0	1.16228e+08	66826136	66826136	0.002	0.008146		Low	28.06	0.126928				High	35.57	0.0178047	Medium	25.15	0.19857	High	29.61	0.069138	0
	GLFIIDDK	5	2	2	Q06830;Q13162		920.512			4.39652e+07	3.11824e+06	1.49568e+08	8.59024e+07	8.59024e+07	0.002	0.00501		High	21.05	0.219081	High	21.05	0.219081	High	35.94	0.00688918	Medium	25.92	0.113729	Medium	25.92	0.113729	0
	QGGLGPMNIPLVSDPKR	2	1	1	Q06830		1778.96			0	1.55452e+06	1.29043e+07	0	0	0.002	0.008861					High	20.55	0.430833	Medium	16.3	0.991609							1
	GLFIIDDKGILR	2	2	2	Q06830;Q13162		1359.8			0	5.3565e+06	7.25528e+06	0	0	0.002	0.009139					Medium	14.18	0.338021	High	31.59	0.00762768							1
	SVDETLR	5	2	2	Q06830;Q13162		819.421			1.67035e+06	994927	2.39017e+07	1.55756e+07	1.55756e+07	0.003	0.02179		Low	27.88	0.0506711	High	44.55	0.00109084	High	35.63	0.0159603	High	27.81	0.0990978	High	27.81	0.0990978	0
	DISLSDYK	1	1	1	Q06830		940.462			2.64769e+07	0	0	0	0	0.024	0.07437		Medium	18.66	0.432259													0
	RTIAQDYGVLK	2	1	1	Q06830		1263.71			0	0	0	370832	370832	0.109	0.4732											Low	21.11	0.248602	Low	21.11	0.248602	1
	KQGGLGPMNIPLVSDPKR	3	1	1	Q06830		1907.07			805204	0	0	2.16113e+06	2.16113e+06	0.123	0.5168		Low	14.93	0.890184							Low	21.25	0.168726	Low	21.25	0.168726	2
P07355	Annexin A2 OS=Homo sapiens GN=ANXA2 PE=1 SV=2 - [ANXA2_HUMAN]	60.18	2	21	22	80	3.2903e+06	6.24627e+06	1.72992e+07	5.1558e+06	6.08631e+06	65.42	239.37	324.366	89.3767	89.3767	28.32	9	10	42.77	14	17	57.52	20	26	34.81	11	12	41	14	15	339	38.5798	7.75244
	Sequence	# PSMs	# Proteins	# Protein Groups	Protein Group Accessions	Modifications	MH+ [Da]	phosphoRS Isoform Probability	phosphoRS Site Probabilities	A8: Area	B8: Area	C8: Area	D8: Area	E8: Area	q-Value	PEP	phosphoRS Binomial Peptide Score	A4	IonScore A4	Exp Value A4	B4	IonScore B4	Exp Value B4	C4	IonScore C4	Exp Value C4	D4	IonScore D4	Exp Value D4	E4	IonScore E4	Exp Value E4	# Missed Cleavages
	AEDGSVIDYELIDQDAR	7	1	1	P07355		1908.88			1.00435e+06	1.87816e+06	5.19055e+06	0	2.73816e+06	0	9.553e-06		High	40.61	0.0155805	High	84.84	5.86634e-07	High	46.05	0.00433431				High	11.19	12.975	0
	TNQELQEINR	8	2	1	P07355		1244.63			2.35009e+06	2.91523e+06	8.15739e+06	2.47489e+06	2.47489e+06	0	0.007379		High	22.99	0.365957	High	36.92	0.0137794	High	22.87	0.48414	High	30.51	0.0833626	High	30.51	0.0833626	0
	RAEDGSVIDYELIDQDAR	5	1	1	P07355		2064.98			2.39471e+06	4.30809e+06	1.28628e+07	3.71849e+06	3.71849e+06	0	0.0004293		High	20.3	1.78392	High	42.5	0.0103611	High	43.47	0.00814776	High	37.79	0.0300995	High	37.79	0.0300995	1
	GVDEVTIVNILTNR	6	1	1	P07355		1542.85			1.81711e+06	9.14348e+06	1.7963e+07	0	7.61249e+06	0	0.0003481		Medium	17.04	1.18618	High	18.63	0.566174	High	43.63	0.0018641				Low	12.09	2.71927	0
	TPAQYDASELK	6	2	1	P07355		1222.6			4.49703e+06	4.18982e+06	1.70891e+07	4.95617e+06	4.95617e+06	0	0.0001424		Medium	12.58	4.73682	High	55.19	0.000251537	High	35.2	0.0309696	High	13.27	5.20194	High	13.27	5.20194	0
	LSLEGDHSTPPSAYGSVK	4	2	1	P07355		1844.91			0	152665	1.04223e+06	121346	121346	0	1.258e-06					High	44.38	0.00567557	High	44.53	0.00518514	High	46.7	0.00314815	High	46.7	0.00314815	0
	QDIAFAYQR	4	1	1	P07355		1111.56			0	4.13447e+06	1.19202e+07	2852288	2852288	0	0.006592					High	43.59	0.00209136	High	43.47	0.00214095	High	43.57	0.00207464	High	43.57	0.00207464	0
	GLGTDEDSLIEIICSR	2	2	1	P07355		1720.85			0	0	774260	0	0	0	1.522e-06								High	74.85	4.48457e-06							0
	TDLEKDIISDTSGDFR	3	2	1	P07355		1811.87			1.94849e+06	2.41836e+06	1.01275e+07	0	0	0.001	0.002575		Low	25.91	0.404291	Medium	18.31	2.33678	High	57.39	0.000293556							1
	SYSPYDMLESIR	4	2	1	P07355		1460.68			736131	2.54784e+06	1.61578e+07	0	0	0.001	0.0005718		Medium	16.07	3.00314	Medium	18.56	1.58123	High	47.41	0.00228029							0
	DALNIETAIK	4	2	1	P07355		1087.6			0	1.78857e+06	1.68456e+07	5.69028e+06	5.69028e+06	0.001	0.0005718					High	16.25	1.51768	High	45.65	0.00109725	Medium	10.01	6.05604	Medium	10.01	6.05604	0
	SALSGHLETVILGLLK	1	2	1	P07355		1650.99			0	0	1.11087e+07	0	0	0.001	0.003057								High	25.63	0.0146337							0
	STVHEILCK	1	2	1	P07355	N-Term(Acetyl)	1071.55			0	0	353796	0	0	0.001	0.001268								High	12.01	4.02884							0
	DLYDAGVK	5	1	1	P07355		880.445			2.97916e+06	1.0061e+06	9.4837e+06	2.65249e+06	2.65249e+06	0.002	0.006145		Low	11.25	2.95458	High	15.52	1.35082	High	20.28	0.341741	Medium	26.04	0.0953232	High	26.04	0.0953232	0
	SEVDMLK	4	2	1	P07355		821.413			2.11463e+06	2.38114e+06	8.7935e+06	0	3.02732e+06	0.003	0.01409		Low	21.7	0.37793	Medium	17.68	0.9537	Low	13.83	2.04102				High	23.43	0.303006	0
	AYTNFDAER	3	2	1	P07355		1086.49			0	0	8.98648e+06	2.18968e+06	2.18968e+06	0.005	0.02493								High	18.48	0.730105	Low	19.75	0.660445	Medium	19.75	0.660445	0
	SYSPYDMLESIRK	1	2	1	P07355		1588.77			0	5.28724e+06	0	0	0	0.006	0.07966					High	15.91	3.53771										1
	SLYYYIQQDTK	3	2	1	P07355		1421.7			0	1.92135e+06	9.15282e+06	0	0	0.014	0.07565					Medium	16.6	2.31575	Medium	17.59	1.70262							0
	AYTNFDAERDALNIETAIK	1	2	1	P07355		2155.07			0	0	3.85243e+06	0	0	0.02	0.1245								Medium	10.4	15.1804							1
	WISIMTER	2	2	1	P07355		1035.53			0	0	0	4.82094e+06	4.82094e+06	0.039	0.1718											Medium	19.39	0.648476	Low	19.39	0.648476	0
	DIISDTSGDFR	3	2	1	P07355		1225.58			0	0	2.67369e+06	1.66024e+06	1.66024e+06	0.041	0.1809								Low	24.93	0.303209	Medium	24.21	0.356935	Low	24.21	0.356935	0
	TDLEKDIISDTSGDFRK	3	2	1	P07355		1939.97			0	0	5.5804e+06	1.33864e+06	1.33864e+06	0.355	0.9477								Low	13.03	6.31131	Low	11.42	9.12922	Low	11.42	9.12922	2
Q15365	Poly(rC)-binding protein 1 OS=Homo sapiens GN=PCBP1 PE=1 SV=2 - [PCBP1_HUMAN]	48.03	3	7	11	43	1.6261e+06	2.11868e+06	1.27218e+07	5.94208e+06	5.94208e+06	65.24	34.88	189.593	89.4767	89.4767	24.16	6	6	20.79	5	5	41.01	10	14	33.15	8	9	33.15	8	9	356	37.4739	7.09326
	Sequence	# PSMs	# Proteins	# Protein Groups	Protein Group Accessions	Modifications	MH+ [Da]	phosphoRS Isoform Probability	phosphoRS Site Probabilities	A8: Area	B8: Area	C8: Area	D8: Area	E8: Area	q-Value	PEP	phosphoRS Binomial Peptide Score	A4	IonScore A4	Exp Value A4	B4	IonScore B4	Exp Value B4	C4	IonScore C4	Exp Value C4	D4	IonScore D4	Exp Value D4	E4	IonScore E4	Exp Value E4	# Missed Cleavages
	IANPVEGSSGR	5	1	1	Q15365		1086.56			1.27941e+06	704695	5.29834e+06	3.08771e+06	3.08771e+06	0	0.004804		High	45.17	0.00175459	High	30.81	0.0408702	High	23.17	0.266035	High	46.55	0.00184461	High	46.55	0.00184461	0
	QGANINEIR	5	1	1	Q15365		1014.54			1.02075e+06	620269	4.40333e+06	2.54929e+06	2.54929e+06	0	0.003328		High	21.62	0.353967	Medium	18.61	0.606661	High	34.26	0.0172863	High	13.25	2.17886	High	13.25	2.17886	0
	IITLTGPTNAIFK	6	1	1	Q15365		1388.82			2.10529e+06	3.1743e+06	1.72374e+07	8.57486e+06	8.57486e+06	0	7.041e-07		High	17.31	0.234083	Medium	10.39	0.991813	High	45.16	0.000431277	High	37.59	0.002125	High	37.59	0.002125	0
	QVTITGSAASISLAQYLINAR	5	1	1	Q15365		2177.2			0	2.47703e+06	1.1801e+07	6.01645e+06	6.01645e+06	0	0.0002466					High	15.46	0.967117	High	36.94	0.00597802	High	28.94	0.0375273	High	28.94	0.0375273	0
	AFAMIIDKLEEDINSSMTNSTAASRPPVTLR	7	1	1	Q15365		3378.72			0	0	9.12706e+06	3.23492e+06	3.23492e+06	0	1.675e-07								High	75.89	3.59526e-06	Medium	20.21	1.24912	Low	20.21	1.24912	1
	LEEDINSSMTNSTAASRPPVTLR	1	1	1	Q15365		2489.24			0	0	1.01239e+06	0	0	0.001	0.001198								High	20.33	1.61824							0
	AFAMIIDK	3	2	2	Q15365;Q15366		908.494			0	0	330023	0	0	0.001	0.00263								High	19.69	0.339381	Medium	10.56	2.74255	High	10.56	2.74255	0
	EVGSIIGK	4	4	2	Q15365;Q15366		802.47			1.18384e+06	0	7.14004e+06	2.3719e+06	2.3719e+06	0.002	0.009193		High	29.89	0.055898				High	30.93	0.0415322	Medium	23.77	0.215966	Medium	23.77	0.215966	0
	ESTGAQVQVAGDMLPNSTER	3	3	2	Q15365;Q15366		2089.99			1.49361e+06	190319	1.22468e+06	0	0	0.002	0.009323		Low	14.51	7.03924	High	13.89	8.02348	High	13.54	8.36492							0
	QQSHFAMMHGGTGFAGIDSSSPEVK	3	1	1	Q15365		2606.19			419909	0	0	2.0518e+06	2.0518e+06	0.008	0.04706		Medium	11.75	20.3377							High	14.11	11.6872	High	14.11	11.6872	0
	AITIAGVPQSVTECVKQICLVMLETLSQSPQGR	1	1	1	Q15365	M22(Oxidation)	3515.83			0	0	0	0	0	0.097	0.6931								Low	15.97	2.21314							1
Q5XKE5	Keratin, type II cytoskeletal 79 OS=Homo sapiens GN=KRT79 PE=1 SV=2 - [K2C79_HUMAN]	21.68	1	3	12	42	2.46177e+07	1.37646e+07	4.65124e+07	5.93702e+07	5.93702e+07	64.83	35.14	100.796	121.403	123.037	12.71	8	8	4.3	2	2	11.21	7	10	16.64	9	10	16.64	9	12	535	57.8002	7.1958
	Sequence	# PSMs	# Proteins	# Protein Groups	Protein Group Accessions	Modifications	MH+ [Da]	phosphoRS Isoform Probability	phosphoRS Site Probabilities	A8: Area	B8: Area	C8: Area	D8: Area	E8: Area	q-Value	PEP	phosphoRS Binomial Peptide Score	A4	IonScore A4	Exp Value A4	B4	IonScore B4	Exp Value B4	C4	IonScore C4	Exp Value C4	D4	IonScore D4	Exp Value D4	E4	IonScore E4	Exp Value E4	# Missed Cleavages
	LALDVEIATYR	7	9	5	P35908;P13647;P02538;P04259;Q5XKE5		1263.69			1.92108e+06	649436	1.90205e+07	1.63669e+07	1.63669e+07	0	0.0006668		High	49.62	0.000392373	High	25.13	0.109871	High	62.57	2.44027e-05	High	51.11	0.000335729	High	51.11	0.000335729	0
	DYQELMNVK	3	4	2	P35908;Q5XKE5		1139.54			7.26924e+06	0	0	7.85916e+06	7.85916e+06	0	0.003044		High	25.57	0.270537							Low	12.11	4.83529	Low	12.11	4.83529	0
	LALDVEIATYRK	4	9	5	P35908;P13647;P02538;P04259;Q5XKE5		1391.8			457815	0	941519	2.8906e+06	2.8906e+06	0	0.01157		Medium	19.43	0.221208				Low	17.01	0.484729	High	22.85	0.132553	High	22.85	0.132553	1
	AEAEAWYQTK	5	2	2	Q5XKE5;P08729		1196.57			600814	0	2.13769e+06	1.37519e+06	1.37519e+06	0	0.001909		Medium	12.44	5.00034				High	34.78	0.0291576	High	26.46	0.191487	High	26.46	0.191487	0
	NLDLDSIIAEVK	9	7	5	P35908;P13647;P02538;P04259;Q5XKE5		1329.73			1.27213e+07	2.68798e+07	7.63966e+07	1.10637e+08	1.10637e+08	0	0.005936		Low	10.36	6.27747	High	27.51	0.101572	High	33.73	0.0246984	High	57.36	0.000114416	High	57.36	0.000114416	0
	SISVSVAGGALLGR	2	1	1	Q5XKE5		1286.75			0	0	0	291106	291106	0	0.004253											High	25.36	0.0672376	High	25.36	0.0672376	0
	FASFIDK	4	18	10	P35908;Q7Z794;P13647;P02538;P04259;Q3SY84;Q14CN4;Q5XKE5;P08729;P05787		827.434			5.38627e+07	0	4.41201e+07	5.11072e+07	5.11072e+07	0.001	0.01343		High	33.21	0.0120815				High	29.77	0.0218258	High	34.2	0.00786992	High	34.2	0.00786992	0
	ALGGFGFGSR	2	1	1	Q5XKE5		968.5			0	0	0	984524	984524	0.007	0.03531											High	30.35	0.0299836	Medium	30.35	0.0299836	0
	NNLEPLFEAYLGSMR	2	1	1	Q5XKE5		1753.87			0	0	0	0	0	0.015	0.06075											Medium	12.94	6.53493	Low	12.94	6.53493	0
	NKYEDEINK	1	7	6	P04264;P13647;P02538;P04259;Q5XKE5;P05787		1152.56			0	0	83408.1	0	0	0.077	0.6106								Low	13.42	4.95937							1
	YEELQVTAGK	2	1	1	Q5XKE5		1137.58			1.88313e+06	0	9.11885e+06	0	0	0.098	0.3415		Low	11.92	3.90433				Low	30.15	0.06801							0
	GRLDSELR	1	5	4	P13647;P02538;P04259;Q5XKE5		945.511			496367	0	0	0	0	0.185	0.5873		Low	22.19	0.316167													1
Q15149	Plectin OS=Homo sapiens GN=PLEC PE=1 SV=3 - [PLEC_HUMAN]	21.24	1	62	77	136	591719	0	6.74742e+06	903601	903601	63.69		356.689	100.798	100.798	4.78	21	21				18	65	72	6.06	20	20	6.51	21	23	4684	531.466	5.96045
	Sequence	# PSMs	# Proteins	# Protein Groups	Protein Group Accessions	Modifications	MH+ [Da]	phosphoRS Isoform Probability	phosphoRS Site Probabilities	A8: Area	B8: Area	C8: Area	D8: Area	E8: Area	q-Value	PEP	phosphoRS Binomial Peptide Score	A4	IonScore A4	Exp Value A4	B4	IonScore B4	Exp Value B4	C4	IonScore C4	Exp Value C4	D4	IonScore D4	Exp Value D4	E4	IonScore E4	Exp Value E4	# Missed Cleavages
	APVPASELLASGVLSR	5	1	1	Q15149		1566.89			63424.7	0	423341	228233	228233	0	0.0002295		High	24.55	0.072781				High	56.62	4.67119e-05	High	11.67	1.36154	High	11.67	1.36154	0
	GGAEGELQALR	2	1	1	Q15149		1100.57			96559.9	0	434736	0	0	0	0.001467		High	22.66	0.405959				High	28.05	0.118211							0
	EGLTSIEEVTK	1	1	1	Q15149		1205.63			0	0	909455	0	0	0	0.0003711								High	69.59	6.75339e-06							0
	ALQALEELR	4	1	1	Q15149		1042.59			0	0	817314	238524	238524	0	0.001758								High	37.98	0.0105643	High	26.19	0.158448	High	26.19	0.158448	0
	AGTLSITEFADMLSGNAGGFR	3	1	1	Q15149		2115.03			0	0	512443	0	0	0	5.536e-05								High	37.69	0.0316431	High	21.3	1.33251	High	21.3	1.33251	0
	ATTAALLLEAQAATGFLVDPVR	3	1	1	Q15149		2228.24			0	0	967363	306046	306046	0	0.0005032								High	34.96	0.00767565	High	13.38	1.15488	High	13.38	1.15488	0
	GFFDPNTEENLTYLQLMER	3	1	1	Q15149		2317.1			0	0	1.57462e+06	629327	629327	0	1.835e-05								High	29.31	0.283378	High	45.93	0.00603586	High	45.93	0.00603586	0
	LQEAGILSAEELQR	3	1	1	Q15149		1556.84			0	0	744400	160597	160597	0	0.00171								High	15.27	1.96873	High	25.34	0.191093	High	25.34	0.191093	0
	VPVDVAYR	4	2	1	Q15149		918.508			293694	0	1.10679e+06	489928	489928	0.001	0.002993		Low	34.86	0.0196769				High	41.38	0.00269279	Medium	28.77	0.0599982	Medium	28.77	0.0599982	0
	AGVAAPATQVAQVTLQSVQR	2	1	1	Q15149		1995.1			141062	0	1.05558e+06	0	0	0.001	0.000583		High	15.38	0.967713				High	19.95	0.318142							0
	LTAEDLFEAR	4	1	1	Q15149		1164.59			0	0	1.37649e+06	395217	395217	0.001	0.0009869		Low	13.08	3.28682				High	33.13	0.043801	Medium	19.48	1.00151	High	19.48	1.00151	0
	DTHDQLSEPSEVR	2	1	1	Q15149		1512.7			86325.1	0	404290	0	0	0.001	0.003065		Medium	10.47	10.5403				High	14.95	3.64514							0
	QYDIDDAIAK	2	1	1	Q15149		1151.56			122359	0	891580	0	0	0.001	0.002113		Low	10.22	6.18844				High	10.27	6.81299							0
	LTVDEAVR	1	1	1	Q15149		902.499			0	0	1.26824e+06	0	0	0.001	0.003285								High	36.83	0.017035							0
	SDEGQLSPATR	1	1	1	Q15149		1160.56			0	0	205457	0	0	0.001	0.001232								High	34.42	0.0268889							0
	DLLPSDMAVALLEAQAGTGHIIDPATSAR	2	1	1	Q15149		2933.52			0	0	692550	0	0	0.001	0.0005718								High	34.27	0.0355218							0
	LLDPEDVDVPQPDEK	2	1	1	Q15149		1708.84			0	0	580790	0	0	0.001	0.0005718								High	32.8	0.0697469							0
	SIITYVSSLYDAMPR	1	1	1	Q15149		1715.88			0	0	246970	0	0	0.001	0.00319								High	30.23	0.10352							0
	EQELQQTLQQEQSVLDQLR	3	1	1	Q15149		2313.17			0	0	425343	0	0	0.001	0.0005939								High	29.26	0.16079	Low	10.48	13.2335	Low	10.48	13.2335	0
	SQVMDEATALQLR	3	1	1	Q15149		1461.74			0	0	525919	133826	133826	0.001	0.0005718								High	29.11	0.132257	Medium	15.2	2.88405	Medium	15.2	2.88405	0
	QQEELLAEENQR	1	1	1	Q15149		1486.72			0	0	111536	0	0	0.001	0.0008432								High	28.52	0.158672							0
	LLFNDVQTLK	3	1	1	Q15149		1190.68			0	0	1.34535e+06	195122	195122	0.001	0.002279								High	26.39	0.0632589	Low	12.53	1.58326	Low	12.53	1.58326	0
	VQSGSESVIQEYVDLR	1	1	1	Q15149		1808.91			0	0	314720	0	0	0.001	0.002149								High	26.08	0.317256							0
	ELIPTEEALR	1	1	1	Q15149		1170.64			0	0	1.50192e+06	0	0	0.001	0.003293								High	25.05	0.211479							0
	DGHNLISLLEVLSGDSLPR	1	1	1	Q15149		2035.09			0	0	150915	0	0	0.001	0.0005718								High	21.35	0.402321							0
	LLDAQLSTGGIVDPSK	1	1	1	Q15149		1613.88			0	0	719246	0	0	0.001	0.0005718								High	19.06	0.730712							0
	SSSVGSSSSYPISPAVSR	1	1	1	Q15149		1754.87			0	0	0	0	0	0.001	0.001146								High	19.03	1.71786							0
	GFFDPNTHENLTYLQLLER	1	2	1	Q15149		2307.15			0	0	1.41376e+06	0	0	0.001	0.0005718								High	16.81	3.3873							0
	QVQVALETAQR	1	1	1	Q15149		1242.69			0	0	159543	0	0	0.001	0.001078								High	11.68	4.71367							0
	VDGAEWGVDLPSVEAQLGSHR	1	1	1	Q15149		2222.09			0	0	392768	0	0	0.001	0.0009082								High	10.24	16.545							0
	SLVPAAELLESR	1	1	1	Q15149		1284.72			215068	0	0	0	0	0.002	0.006807		High	19.48	0.471169													0
	VLADPSDDTK	2	2	1	Q15149		1060.52			357626	0	124289	0	0	0.002	0.009015		Low	13.21	3.25197				High	18.69	1.23377							0
	ESADPLGAWLQDAR	2	1	1	Q15149		1528.74			0	0	732791	0	0	0.002	0.005009								High	20.31	1.05355							0
	FLEVQYLTGGLIEPDTPGR	3	1	1	Q15149		2105.1			0	0	735676	301088	301088	0.002	0.004578								High	19.89	1.03488	Medium	13.34	4.73179	Medium	13.34	4.73179	0
	VLALPEPSPAAPTLR	1	1	1	Q15149		1531.89			0	0	831424	0	0	0.002	0.008026								High	17.49	0.245968							0
	DVAEVDTVR	1	1	1	Q15149		1003.51			0	0	410900	0	0	0.002	0.01113								High	16.04	1.82309							0
	LSYTQLLR	2	1	1	Q15149		993.577			103076	0	722245	0	0	0.003	0.01175		Low	19.79	0.154808				High	19.31	0.269605							0
	QLLEEELAR	1	1	1	Q15149		1100.6			0	0	0	0	0	0.003	0.0115								High	21.12	0.69464							0
	QLAEEDAAR	1	1	1	Q15149		1002.49			0	0	38531.8	0	0	0.003	0.01257								High	18.58	0.893764							0
	DALDGPAAEAEPEHSFDGLR	1	1	1	Q15149		2096.96			0	0	1.1612e+06	0	0	0.003	0.01155								High	18.57	2.82508							0
	LLEAQIATGGVIDPVHSHR	1	2	1	Q15149		2013.1			0	0	616378	0	0	0.003	0.01233								High	10.69	3.97971							0
	GFFDPNTHENLTYR	1	1	1	Q15149		1710.79			0	0	747334	0	0	0.004	0.02111								High	11.56	10.449							0
	QLEMSAEAER	1	1	1	Q15149		1163.54			0	0	234149	0	0	0.005	0.02632								High	18.19	1.12944							0
	AALEEVER	1	1	1	Q15149		916.478			0	0	146437	0	0	0.005	0.02437								High	18.04	1.22567							0
	SIQEELQQLR	1	1	1	Q15149		1243.67			0	0	564850	0	0	0.007	0.03769								High	30.43	0.0660732							0
	LSVAAQEAAR	1	1	1	Q15149		1015.56			0	0	313357	0	0	0.008	0.04553								High	13.14	3.09129							0
	IISLETYNLLR	3	1	1	Q15149		1334.77			0	0	961883	288811	288811	0.008	0.04259								High	12.61	1.02528	Low	20.02	0.169219	Medium	20.02	0.169219	0
	LLDAQLATGGIVDPR	2	1	1	Q15149		1538.86			0	0	686738	0	0	0.009	0.05434								Medium	10.74	2.69867							0
	WQAVLAQTDVR	2	1	1	Q15149		1286.69			0	0	0	89247.5	89247.5	0.009	0.05541											Medium	12.76	4.42269	High	12.76	4.42269	0
	AQLMADFQAGR	1	1	1	Q15149		1207.6			0	0	179843	0	0	0.013	0.06945								Medium	11.57	5.56605							0
	SELELTLGK	1	1	1	Q15149		989.556			0	0	770053	0	0	0.016	0.09395								Medium	14.7	1.05042							0
	QQGLASYDYVR	4	1	1	Q15149		1299.64			85040.6	0	213451	172268	172268	0.017	0.0836		Medium	12.28	4.46925				Medium	13.61	3.35126	Medium	23.32	0.408319	Medium	23.32	0.408319	0
	AQAEAQQPTFDALRDELR	2	1	1	Q15149		2059.03			0	0	0	269284	269284	0.017	0.08727											Medium	12.37	8.56975	Medium	12.37	8.56975	1
	LLEAAAQSTK	2	1	1	Q15149		1031.57			84358.4	0	232072	0	0	0.021	0.0681		Medium	16.34	1.27286				Low	10.46	3.83186							0
	VSIYEAMR	1	1	1	Q15149		968.493			0	0	660321	0	0	0.026	0.1785								Medium	21.06	0.347059							0
	ELYQQLQR	2	1	1	Q15149		1077.57			102503	0	425129	0	0	0.027	0.1891		Low	16.36	1.23349				Medium	13.13	2.60957							0
	IIITVVEEQEQK	2	1	1	Q15149		1428.8			0	0	0	58104.1	58104.1	0.037	0.1612											Medium	16.68	0.955785	Medium	16.68	0.955785	0
	VPLDEALQR	1	1	1	Q15149		1040.57			191642	0	0	0	0	0.038	0.123		Medium	27.91	0.0516977													0
	GIIRPGTAFELLEAQAATGYVIDPIK	2	1	1	Q15149		2743.52			0	0	0	0	0	0.043	0.19											Medium	13.05	0.911628	Low	13.05	0.911628	0
	QTLSIYQALK	1	1	1	Q15149		1164.67			0	0	298941	0	0	0.045	0.3802								Medium	11.4	1.72054							0
	LAEDEAFQR	1	1	1	Q15149		1078.52			73466.1	0	0	0	0	0.046	0.1568		Medium	14.81	2.24982													0
	MVEGYQGLR	1	1	1	Q15149		1052.52			65053.2	0	0	0	0	0.046	0.158		Medium	11.96	4.97656													0
	GYFSEEMNR	1	1	1	Q15149		1132.48			0	0	466326	0	0	0.054	0.4304								Low	14.76	1.72612							0
	LPVEVAYK	4	1	1	Q15149		918.534			1.12384e+06	0	1.73249e+06	1.59155e+06	1.59155e+06	0.055	0.4391		Low	22.11	0.171327				Low	17.33	0.409613	Low	20.18	0.28734	Low	20.18	0.28734	0
	LLLWSQR	2	1	1	Q15149		915.546			83903.9	0	558837	0	0	0.064	0.5239		Low	10	2.385				Low	19.42	0.417722							0
	LVASMEEAR	1	1	1	Q15149		1005.51			0	0	495273	0	0	0.064	0.5252								Low	11.49	4.24328							0
	SKEQAELEAAR	1	1	1	Q15149		1231.63			0	0	137251	0	0	0.08	0.6242								Low	12.26	5.19708							1
	ANELQLR	3	1	1	Q15149		843.468			193246	0	0	440417	440417	0.129	0.4449		Low	22.66	0.337396							Low	40.67	0.0053522	Low	40.67	0.0053522	0
	MGIVGPEFK	1	1	1	Q15149		977.513			133395	0	0	0	0	0.152	0.5171		Low	13.69	2.45849													0
	DLSELGSVR	1	1	1	Q15149		975.512			143600	0	0	0	0	0.231	0.6493		Low	12.22	3.93463													0
	QVKLVNIRNDDIADGNPK	2	1	1	Q15149	N6(Deamidated)	2010.07			0	0	0	0	0	0.436	1								Low	10.72	5.90094							2
	QSAEEQAQARAQAQAAAEKLR	2	1	1	Q15149	Q6(Deamidated); Q14(Deamidated); K19(Acetyl)	2299.14			0	0	0	0	0	0.841	1														Low	12.04	10.9061	2
	LLLWSQR	1	1	1	Q15149	Q6(Deamidated)	916.528			0	0	896936	0	0										Low	13.47	1.00526							0
	AEATEAAR	1	1	1	Q15149	N-Term(Acetyl)	860.415			0	0	1.53603e+06	0	0										Low	11.35	4.05618							0
	FLQEEAEKMK	1	1	1	Q15149	N-Term(Acetyl); K10(Acetyl)	1336.64			0	0	1.06507e+07	0	0										Low	10.46	9.21086							1
	IMVDRINLAQK	1	1	1	Q15149	K11(Acetyl)	1342.75			0	0	914906	0	0										Low	10.46	4.49749							1
	LAAIGEATR	1	1	1	Q15149		901.514			0	0	589332	0	0										Low	10.39	6.39879							0
	GGAEGELQALRAR	1	1	1	Q15149		1327.7			0	0	7.85908e+06	0	0										Low	10.12	6.92596							1
P05388	60S acidic ribosomal protein P0 OS=Homo sapiens GN=RPLP0 PE=1 SV=1 - [RLA0_HUMAN]	41.01	2	13	13	38	782180	1.42477e+07	7.37902e+06	3.03698e+06	3.03698e+06	63.1427	151.85	131.694	83.674	119.876	5.36	2	2	41.01	11	13	30.91	7	8	15.77	5	6	15.77	5	9	317	34.2518	5.97314
	Sequence	# PSMs	# Proteins	# Protein Groups	Protein Group Accessions	Modifications	MH+ [Da]	phosphoRS Isoform Probability	phosphoRS Site Probabilities	A8: Area	B8: Area	C8: Area	D8: Area	E8: Area	q-Value	PEP	phosphoRS Binomial Peptide Score	A4	IonScore A4	Exp Value A4	B4	IonScore B4	Exp Value B4	C4	IonScore C4	Exp Value C4	D4	IonScore D4	Exp Value D4	E4	IonScore E4	Exp Value E4	# Missed Cleavages
	EDLTEIR	6	2	1	P05388		875.453			578784	222251	2.93245e+06	1.19472e+06	1308317	0	0.0003533		High	53.69	0.000222546	High	38.54	0.00732684	High	28.93	0.0784261	High	37.44	0.011368	High	59.72	9.08207e-05	0
	IIQLLDDYPK	5	2	1	P05388		1217.68			985575	7.96191e+06	1.12206e+07	3.99344e+06	3.99344e+06	0	0.0005718		High	38.04	0.0060459	High	35.95	0.00946512	High	70.38	3.78857e-06	High	56.59	9.06725e-05	High	56.59	9.06725e-05	0
	AFLADPSAFVAAAPVAAATTAAPAAAAAPAKVEAK	2	1	1	P05388		3179.7			0	3.36457e+06	0	0	0	0	0.002733					High	45.82	0.00115462										1
	RVLALSVETDYTFPLAEK	1	1	1	P05388		2052.11			0	367704	0	0	0	0	0.003456					High	39.67	0.0053246										1
	AFLADPSAFVAAAPVAAATTAAPAAAAAPAK	3	1	1	P05388		2752.48			0	2.25961e+07	5.32957e+06	0	0	0	0.0005718					High	28.4	0.0750906	High	38.43	0.00678269							0
	GTIEILSDVQLIK	8	2	1	P05388		1428.84			0	1.02413e+07	5.58692e+06	2.97672e+06	2.97672e+06	0	0.007528					High	15.64	0.40116	High	27.6	0.0266752	High	26.46	0.0388623	High	26.46	0.0388623	0
	VLALSVETDYTFPLAEK	2	1	1	P05388		1896.01			0	0	1.18961e+06	0	0	0.001	0.0005718								High	19.91	0.784082							0
	GHLENNPALEK	4	2	1	P05388		1221.63			0	631156	739237	502263	502263	0.003	0.02053					High	32.07	0.0415982	Medium	34.17	0.0339948	High	31.87	0.0566263	High	31.87	0.0566263	0
	GNVGFVFTKEDLTEIR	1	1	1	P05388		1824.95			0	1.92599e+06	0	0	0	0.003	0.02569					High	25.48	0.23996										1
	VLALSVETDYTFPLAEKVK	1	1	1	P05388		2123.16			0	8.59479e+06	0	0	0	0.003	0.01568					High	21.83	0.246383										1
	GNVGFVFTK	3	1	1	P05388		968.526			0	0	3.87858e+06	2.14076e+06	2.14076e+06	0.003	0.01896								High	33.85	0.0115799	High	13.26	1.34538	High	13.26	1.34538	0
	TSFFQALGITTK	1	2	1	P05388		1313.71			0	9.90577e+06	0	0	0	0.004	0.058					High	15.32	1.91682										0
	DMLLANKVPAAAR	1	2	1	P05388		1369.76			0	572922	0	0	0	0.016	0.1696					Medium	11.52	3.58689										1
P22626	Heterogeneous nuclear ribonucleoproteins A2/B1 OS=Homo sapiens GN=HNRNPA2B1 PE=1 SV=2 - [ROA2_HUMAN]	52.97	1	15	15	42	1.52351e+06	2.28528e+06	7.50924e+06	2.56481e+06	2.56481e+06	62.27	47.41	347.738	115.25	156.11	15.01	5	5	15.58	4	4	51.56	14	16	22.1	7	7	29.18	8	10	353	37.4067	8.95361
	Sequence	# PSMs	# Proteins	# Protein Groups	Protein Group Accessions	Modifications	MH+ [Da]	phosphoRS Isoform Probability	phosphoRS Site Probabilities	A8: Area	B8: Area	C8: Area	D8: Area	E8: Area	q-Value	PEP	phosphoRS Binomial Peptide Score	A4	IonScore A4	Exp Value A4	B4	IonScore B4	Exp Value B4	C4	IonScore C4	Exp Value C4	D4	IonScore D4	Exp Value D4	E4	IonScore E4	Exp Value E4	# Missed Cleavages
	QEMQEVQSSR	6	1	1	P22626		1221.56			471377	273699	1.36793e+06	545262	545262	0	0.0005718		High	41.01	0.00556336	High	38.53	0.00998102	High	54.59	0.000283068	High	40.42	0.0073942	High	40.42	0.0073942	0
	IDTIEIITDR	5	1	1	P22626		1188.65			1.74e+06	448652	7.86503e+06	3.47634e+06	3.47634e+06	0	0.009952		High	37.52	0.00989491	High	32.88	0.0293938	High	58.4	7.59579e-05	High	17.7	0.901767	High	17.7	0.901767	0
	GGGGNFGPGPGSNFR	6	1	1	P22626		1377.64			1.47024e+06	3.75839e+06	5.58392e+06	2.13979e+06	2.13979e+06	0	0.01144		High	23.87	0.335957	High	13.07	4.15746	High	40.19	0.00804522	High	29.68	0.108292	High	29.68	0.108292	0
	GGNFGFGDSR	4	1	1	P22626		1013.45			1.08686e+06	0	3.92766e+06	1.59876e+06	1.59876e+06	0	0.007837		Medium	20.45	0.383168				High	52.2	0.000275671	High	39.07	0.00690629	High	39.07	0.00690629	0
	LFIGGLSFETTEESLR	5	1	1	P22626		1798.93			0	0	3.91591e+06	923257	923257	0	3.045e-05								High	82.3	5.45564e-07	High	64.03	3.66307e-05	High	64.03	3.66307e-05	0
	GFGFVTFDDHDPVDK	1	1	1	P22626		1695.77			0	0	9.07877e+06	0	0	0	0.0005718								High	31.61	0.101155							0
	DYFEEYGKIDTIEIITDR	1	1	1	P22626		2220.08			0	0	2.8431e+06	0	0	0.001	0.0005718								High	40.43	0.0171591							1
	KLFIGGLSFETTEESLR	1	1	1	P22626		1927.03			0	0	1.43896e+06	0	0	0.001	0.0005718								High	38.56	0.00943864							1
	GFGFVTFSSMAEVDAAMAARPHSIDGR	1	1	1	P22626		2827.34			0	0	70751.9	0	0	0.001	0.0008271								High	31.47	0.199207							0
	NMGGPYGGGNYGPGGSGGSGGYGGR	2	1	1	P22626		2189.91			0	0	1.90786e+06	0	250476	0.001	0.0005718								High	19.5	2.12679				High	18.13	2.98556	0
	GFGDGYNGYGGGPGGGNFGGSPGYGGGR	1	1	1	P22626		2495.05			0	0	1.0655e+06	0	0	0.001	0.0007607								High	17.75	4.08537							0
	DYFEEYGK	4	1	1	P22626		1050.44			1.3603e+06	0	4.81495e+06	2.0783e+06	2.0783e+06	0.002	0.01229		High	20.62	0.33378				High	35.5	0.0109635	High	19.31	0.407338	High	19.31	0.407338	0
	GFGFVTFDDHDPVDKIVLQK	1	1	1	P22626		2277.16			0	2.6488e+06	0	0	0	0.002	0.008292					High	15.53	3.68626										1
	NYYEQWGK	1	1	1	P22626		1087.49			0	0	4.31388e+06	0	0	0.002	0.008305								High	15.97	1.66807							0
	TLETVPLER	3	1	1	P22626		1057.59			0	0	2.05177e+06	745528	745528	0.003	0.01218								High	47.07	0.00157854	Medium	20.24	0.755097	Medium	20.24	0.755097	0
P14618	Pyruvate kinase isozymes M1/M2 OS=Homo sapiens GN=PKM PE=1 SV=4 - [KPYM_HUMAN]	50.85	2	24	24	79	1.6704e+06	2.86733e+06	3.28182e+07	4.70273e+06	4.75993e+06	61.89	124.133	438.968	120.51	140.623	17.51	8	9	23.35	7	8	47.46	22	34	25.99	10	13	28.06	11	15	531	57.9	7.84033
	Sequence	# PSMs	# Proteins	# Protein Groups	Protein Group Accessions	Modifications	MH+ [Da]	phosphoRS Isoform Probability	phosphoRS Site Probabilities	A8: Area	B8: Area	C8: Area	D8: Area	E8: Area	q-Value	PEP	phosphoRS Binomial Peptide Score	A4	IonScore A4	Exp Value A4	B4	IonScore B4	Exp Value B4	C4	IonScore C4	Exp Value C4	D4	IonScore D4	Exp Value D4	E4	IonScore E4	Exp Value E4	# Missed Cleavages
	GSGTAEVELK	2	1	1	P14618		990.511			395176	0	3.6434e+06	0	0	0	0.0005843		High	29.21	0.0756884				High	35.19	0.0167086							0
	GADFLVTEVENGGSLGSK	8	1	1	P14618		1779.89			505263	1.73845e+06	1.96425e+07	4.45148e+06	4.45148e+06	0	0.0002511		Medium	17.37	2.68526	High	24.29	0.551885	High	15.67	3.98398	High	37.99	0.0228354	High	37.99	0.0228354	0
	RFDEILEASDGIMVAR	6	1	1	P14618		1821.93			116297	0	1.76303e+07	3.76815e+06	3.76815e+06	0	9.463e-06		Medium	16.86	2.47894				High	44.71	0.00400269	High	43.29	0.00543589	High	43.29	0.00543589	1
	LDIDSPPITAR	7	1	1	P14618		1197.66			1.77414e+06	1.28481e+06	2.65207e+07	4.32466e+06	4.32466e+06	0	0.0006265		High	13.63	1.33955	High	25.89	0.0997036	High	22.74	0.212045	High	41.93	0.00277644	High	46.83	0.000896363	0
	GADFLVTEVENGGSLGSK	7	1	1	P14618	N11(Deamidated)	1780.87			67623.5	0	2.77654e+06	602707	602707	0	0.001349		High	11.47	11.2595				High	38.1	0.0240609	High	28.02	0.23609	High	28.02	0.23609	0
	LAPITSDPTEATAVGAVEASFK	4	1	1	P14618		2175.13			0	350838	3.7415e+07	0	0	0	0.000409					High	70.69	9.0258e-06	High	48.87	0.00132377							0
	TATESFASDPILYRPVAVALDTKGPEIR	1	1	1	P14618		3017.59			0	5.57872e+06	0	0	0	0	0.001396					High	35.94	0.0161851										1
	DPVQEAWAEDVDLR	3	1	1	P14618		1642.78			0	0	4.84646e+06	1.87012e+06	1.87012e+06	0	2.641e-05								High	92.61	7.97743e-08	High	13.55	6.48225	High	13.55	6.48225	0
	GVNLPGAAVDLPAVSEK	3	1	1	P14618		1636.9			0	0	2.90345e+06	945119	945119	0	1.289e-05								High	58.09	6.37255e-05	Medium	17.39	0.738678	Low	17.39	0.738678	0
	FGVEQDVDMVFASFIR	4	1	1	P14618		1859.91			0	0	7.37716e+06	101545	101545	0	0.0004521								High	57.99	0.000243683	High	14.14	5.66846	Medium	14.14	5.66846	0
	EAEAAIYHLQLFEELR	4	1	1	P14618		1932			0	0	1.23763e+07	3.12493e+06	3.12493e+06	0	7.862e-05								High	54.6	0.00037777	High	38.98	0.01309	High	38.98	0.01309	0
	FDEILEASDGIMVAR	2	1	1	P14618		1665.82			0	0	1.02694e+06	0	0	0	0.000184								High	38.98	0.0161254							0
	VNFAMNVGK	2	1	1	P14618		979.508			739619	0	1.0013e+07	0	0	0.001	0.0005718		High	26.27	0.135373				High	39.2	0.00574081							0
	GDLGIEIPAEK	3	2	1	P14618		1141.62			2.07162e+06	0	2.68624e+07	0	4.49627e+06	0.001	0.0005718		High	16.48	1.16164				High	39.9	0.00555136				High	30.7	0.0506853	0
	TATESFASDPILYRPVAVALDTK	2	1	1	P14618		2465.3			0	0	3.41773e+07	0	0	0.001	0.0005718								High	32.04	0.0411051							0
	KGVNLPGAAVDLPAVSEK	1	1	1	P14618		1764.99			0	0	4.4648e+06	0	0	0.001	0.0005718								High	31.9	0.0139138							1
	NTGIICTIGPASR	1	1	1	P14618		1302.69			0	0	547704	0	0	0.001	0.001404								High	24.38	0.324631							0
	FGVEQDVDMVFASFIR	1	1	1	P14618	M9(Oxidation)	1875.91			0	0	179738	0	0	0.001	0.002674								High	10.7	13.9416							0
	APIIAVTR	5	1	1	P14618		840.534			1.16543e+06	805371	9.85638e+06	2.55742e+06	2.55742e+06	0.002	0.004018		Medium	43.38	0.000569406	High	25.52	0.0347874	High	43.28	0.000559174	High	31.31	0.0088013	High	31.31	0.0088013	0
	GDYPLEAVR	3	1	1	P14618		1019.52			0	0	1.66862e+07	3.5614e+06	3.5614e+06	0.002	0.00928								High	35.07	0.0212063	Medium	28.35	0.101841	Medium	28.35	0.101841	0
	KGVNLPGAAVDLPAVSEKDIQDLK	2	1	1	P14618		2477.37			0	597319	2.00503e+06	0	0	0.003	0.0235					High	30.97	0.0211156	Low	12.67	1.40596							2
	IYVDDGLISLQVK	3	1	1	P14618		1462.82			0	859402	0	5.33204e+06	5.33204e+06	0.003	0.02229					High	12.8	1.33563				Low	19.92	0.336644	Low	19.92	0.336644	0
	ITLDNAYMEK	2	1	1	P14618		1197.59			1.08405e+06	0	1.15162e+07	0	0	0.014	0.07253		Medium	21.66	0.550306				Medium	15.02	2.25064							0
	GVNLPGAAVDLPAVSEKDIQDLK	1	1	1	P14618		2349.27			0	0	2.4821e+06	0	0	0.016	0.08385								Medium	22.26	0.263271							1
	EAEAAIYHLQLFEELRR	1	1	1	P14618		2088.1			0	0	2.87662e+06	0	0	0.016	0.08143								Medium	12.01	5.50188							1
	GDVVIVLTGWRPGSGFTNTMR	1	1	1	P14618		2263.17			0	0	872481	0	0	0.022	0.1357								Medium	11.19	7.83136							0
Q7Z3Z0	Keratin, type I cytoskeletal 25 OS=Homo sapiens GN=KRT25 PE=1 SV=1 - [K1C25_HUMAN]	10.22	2	1	4	38	3.88452e+07	1.99284e+07	3.2658e+07	2.55291e+07	3.57124e+07	57.93	52.3	82.37	50.7467	75.22	4	2	6	4	2	5	4	2	12	8.67	3	6	10.22	4	9	450	49.2874	5.08447
	Sequence	# PSMs	# Proteins	# Protein Groups	Protein Group Accessions	Modifications	MH+ [Da]	phosphoRS Isoform Probability	phosphoRS Site Probabilities	A8: Area	B8: Area	C8: Area	D8: Area	E8: Area	q-Value	PEP	phosphoRS Binomial Peptide Score	A4	IonScore A4	Exp Value A4	B4	IonScore B4	Exp Value B4	C4	IonScore C4	Exp Value C4	D4	IonScore D4	Exp Value D4	E4	IonScore E4	Exp Value E4	# Missed Cleavages
	NQIIASTTSNANAVLQIDNAR	3	1	1	Q7Z3Z0		2214.16			0	0	0	491133	543076	0	0.000135											High	30	0.09545	High	35.68	0.0235515	0
	VTMQNLNDR	19	7	5	P13645;P02533;P08779;Q7Z3Z0;Q7Z3Y8	N7(Deamidated)	1091.52			1.51122e+06	258343	1.14506e+06	1.09054e+06	1.09054e+06	0.001	0.0005718		High	43.77	0.00240732	High	25.82	0.152247	High	59.32	8.14556e-05	Low	21.57	0.511672	Low	21.57	0.511672	0
	DAEAWFNEK	6	4	3	P13645;Q7Z3Z0;Q7Z3Y8		1109.49			7.61791e+07	2.49226e+07	6.41709e+07	7.50057e+07	1.05151e+08	0.001	0.002133		Low	29.93	0.0506092	High	36.37	0.0136213	High	32.14	0.041483	High	32.51	0.0329055	High	32.51	0.0329055	0
	VTMQNLNDR	3	7	5	P13645;P02533;P08779;Q7Z3Z0;Q7Z3Y8	M3(Oxidation); Q4(Deamidated)	1107.51			0	0	59781.7	0	0	0.001	0.00149								High	24.54	0.231854							0
	DAEAWFNEK	4	4	3	P13645;Q7Z3Z0;Q7Z3Y8	N7(Deamidated)	1110.48			359480	0	331238	411537	411537	0.002	0.004952		Medium	24.23	0.225222				High	25.44	0.167312	Medium	16.7	1.21543	Medium	16.7	1.21543	0
	VTMQNLNDR	1	7	5	P13645;P02533;P08779;Q7Z3Z0;Q7Z3Y8		1090.53			0	1.49341e+07	0	0	0	0.004	0.05128					High	24.11	0.307803										0
	VTMQNLNDR	1	7	5	P13645;P02533;P08779;Q7Z3Z0;Q7Z3Y8	M3(Oxidation)	1106.53			0	0	246895	0	0	0.007	0.0337								High	28.04	0.116207							0
	LTADDFR	1	3	2	Q7Z3Z0;Q7Z3Y8		837.415			0	0	0	0	895083	0.034	0.1671														Medium	28.79	0.0821846	0
Q7Z3Y8	Keratin, type I cytoskeletal 27 OS=Homo sapiens GN=KRT27 PE=1 SV=2 - [K1C27_HUMAN]	10.02	2	2	5	40	2.59359e+07	1.99284e+07	2.18979e+07	2.55393e+07	3.57124e+07	57.93	52.3	82.37	44.1667	50.06	8.5	4	8	3.92	2	5	6.54	3	13	5.88	3	6	7.41	4	8	459	49.7915	5.04639
	Sequence	# PSMs	# Proteins	# Protein Groups	Protein Group Accessions	Modifications	MH+ [Da]	phosphoRS Isoform Probability	phosphoRS Site Probabilities	A8: Area	B8: Area	C8: Area	D8: Area	E8: Area	q-Value	PEP	phosphoRS Binomial Peptide Score	A4	IonScore A4	Exp Value A4	B4	IonScore B4	Exp Value B4	C4	IonScore C4	Exp Value C4	D4	IonScore D4	Exp Value D4	E4	IonScore E4	Exp Value E4	# Missed Cleavages
	LASYLENVR	3	1	1	Q7Z3Y8		1064.58			0	0	0	521657	521657	0	0.003833		Low	12.85	2.26456							High	25.42	0.149424	High	25.42	0.149424	0
	VTMQNLNDR	19	7	5	P13645;P02533;P08779;Q7Z3Z0;Q7Z3Y8	N7(Deamidated)	1091.52			1.51122e+06	258343	1.14506e+06	1.09054e+06	1.09054e+06	0.001	0.0005718		High	43.77	0.00240732	High	25.82	0.152247	High	59.32	8.14556e-05	Low	21.57	0.511672	Low	21.57	0.511672	0
	DAEAWFNEK	6	4	3	P13645;Q7Z3Z0;Q7Z3Y8		1109.49			7.61791e+07	2.49226e+07	6.41709e+07	7.50057e+07	1.05151e+08	0.001	0.002133		Low	29.93	0.0506092	High	36.37	0.0136213	High	32.14	0.041483	High	32.51	0.0329055	High	32.51	0.0329055	0
	VTMQNLNDR	3	7	5	P13645;P02533;P08779;Q7Z3Z0;Q7Z3Y8	M3(Oxidation); Q4(Deamidated)	1107.51			0	0	59781.7	0	0	0.001	0.00149								High	24.54	0.231854							0
	DAEAWFNEK	4	4	3	P13645;Q7Z3Z0;Q7Z3Y8	N7(Deamidated)	1110.48			359480	0	331238	411537	411537	0.002	0.004952		Medium	24.23	0.225222				High	25.44	0.167312	Medium	16.7	1.21543	Medium	16.7	1.21543	0
	ALEEANADLEQK	2	1	1	Q7Z3Y8		1330.65			117529	0	377667	0	0	0.002	0.01086		High	11.94	6.49971				High	13.15	4.38418							0
	VTMQNLNDR	1	7	5	P13645;P02533;P08779;Q7Z3Z0;Q7Z3Y8		1090.53			0	1.49341e+07	0	0	0	0.004	0.05128					High	24.11	0.307803										0
	VTMQNLNDR	1	7	5	P13645;P02533;P08779;Q7Z3Z0;Q7Z3Y8	M3(Oxidation)	1106.53			0	0	246895	0	0	0.007	0.0337								High	28.04	0.116207							0
	LTADDFR	1	3	2	Q7Z3Z0;Q7Z3Y8		837.415			0	0	0	0	895083	0.034	0.1671														Medium	28.79	0.0821846	0
Q9BS26	Endoplasmic reticulum resident protein 44 OS=Homo sapiens GN=ERP44 PE=1 SV=1 - [ERP44_HUMAN]	25.12	2	8	8	31	4.2001e+06	1.99972e+06	1.43195e+07	8.8347e+06	8.8973e+06	57.5344	37.04	148.677	64.06	64.06	10.1	5	5	1.72	1	1	25.12	8	8	17.73	7	8	17.73	7	9	406	46.9414	5.26221
	Sequence	# PSMs	# Proteins	# Protein Groups	Protein Group Accessions	Modifications	MH+ [Da]	phosphoRS Isoform Probability	phosphoRS Site Probabilities	A8: Area	B8: Area	C8: Area	D8: Area	E8: Area	q-Value	PEP	phosphoRS Binomial Peptide Score	A4	IonScore A4	Exp Value A4	B4	IonScore B4	Exp Value B4	C4	IonScore C4	Exp Value C4	D4	IonScore D4	Exp Value D4	E4	IonScore E4	Exp Value E4	# Missed Cleavages
	NIIGYFEQK	5	1	1	Q9BS26		1111.58			3.49745e+06	0	9.06245e+06	7.154e+06	7341786	0	0.003791		High	34.25	0.0189046				High	12.07	3.43341	Low	15.9	1.29548	Low	15.9	1.29548	0
	DLAEITTLDR	4	1	1	Q9BS26		1146.61			5.9614e+06	0	1.99778e+07	1.30795e+07	1.30795e+07	0	0.01115		Medium	18.67	1.03843				High	47.45	0.00133656	High	29.38	0.0973515	High	29.38	0.0973515	0
	FSQMLHPIFEEASDVIKEEFPNENQVVFAR	1	1	1	Q9BS26		3550.75			0	0	1.13177e+07	0	0	0	1.79e-06								High	64.93	7.19539e-05							1
	HMYVFGDFKDVLIPGK	3	1	1	Q9BS26		1865.97			0	0	2.13979e+06	1.28599e+06	1.28599e+06	0	0.004483								High	40.22	0.00884062	High	31.4	0.0644024	Medium	31.4	0.0644024	1
	EDTESLEIFQNEVAR	5	1	1	Q9BS26		1779.85			0	0	4.70349e+06	5.40442e+06	5.40442e+06	0	4.049e-05								High	27.41	0.309182	High	29.64	0.174643	High	29.64	0.174643	0
	ALADYIR	4	2	1	Q9BS26		821.456			2.93612e+06	0	1.16631e+07	6.27064e+06	6.27064e+06	0.001	0.01591		Low	24.51	0.144254				High	29.26	0.0480236	High	27.47	0.0725195	High	27.47	0.0725195	0
	LAPSEYR	5	1	1	Q9BS26		835.435			1.35415e+06	1.99972e+06	3.84371e+06	2.25188e+06	2.25188e+06	0.002	0.006311		Medium	42.67	0.00238473	High	37.04	0.00871844	High	37.74	0.00731122	Medium	34.97	0.0174972	Medium	34.97	0.0174972	0
	SDPIQEIR	4	1	1	Q9BS26		957.506			3.14145e+06	0	7.33009e+06	4.74948e+06	4.74948e+06	0.014	0.05512		Low	31.89	0.0327131				Medium	25.89	0.130877	Medium	20.49	0.611468	Medium	20.49	0.611468	0
P02545	Prelamin-A/C OS=Homo sapiens GN=LMNA PE=1 SV=1 - [LMNA_HUMAN]	40.96	1	22	25	71	586364	1.6616e+06	2.83512e+06	905761	905761	56.56	67.6733	252.034	62.1433	109.116	16.42	10	10	17.02	9	9	35.69	23	23	21.99	13	13	24.55	14	16	664	74.0947	7.02002
	Sequence	# PSMs	# Proteins	# Protein Groups	Protein Group Accessions	Modifications	MH+ [Da]	phosphoRS Isoform Probability	phosphoRS Site Probabilities	A8: Area	B8: Area	C8: Area	D8: Area	E8: Area	q-Value	PEP	phosphoRS Binomial Peptide Score	A4	IonScore A4	Exp Value A4	B4	IonScore B4	Exp Value B4	C4	IonScore C4	Exp Value C4	D4	IonScore D4	Exp Value D4	E4	IonScore E4	Exp Value E4	# Missed Cleavages
	EAALSTALSEK	4	1	1	P02545		1119.59			482169	0	1.27377e+06	530691	530691	0	0.000253		High	49.51	0.000712522				High	37.18	0.00990627	High	26.27	0.119204	High	26.27	0.119204	0
	NSNLVGAAHEELQQSR	3	1	1	P02545		1752.86			472675	517652	1.70132e+06	0	0	0	0.002291		High	27.55	0.245406	High	10.89	11.1859	High	24.5	0.473144							0
	LQLELSK	4	1	1	P02545		830.503			538013	0	0	766925	766925	0	0.0122		Low	18.85	0.484126							High	29.76	0.0367772	High	29.76	0.0367772	0
	SVGGSGGGSFGDNLVTR	4	1	1	P02545		1566.75			150049	623366	1.18765e+06	0	74415.9	0	0.0004442		Low	14.01	5.13767	High	51.17	0.000954795	High	19.99	1.31102				High	44.67	0.0046914	0
	SLETENAGLR	4	1	1	P02545		1089.56			404905	0	1.5546e+06	443862	443862	0	0.004116		Low	13.96	3.29669				High	26.66	0.160213	High	18.33	0.950395	High	18.33	0.950395	0
	LADALQELR	5	1	1	P02545		1028.58			738910	1.22549e+06	3.98868e+06	1.36401e+06	1.36401e+06	0	0.001885		Low	12.45	3.13722	Medium	17.17	1.01402	High	32.5	0.0406573	High	24.51	0.256825	High	24.51	0.256825	0
	TALINSTGEEVAMR	2	1	1	P02545		1491.75			0	167095	2.37216e+06	0	0	0	0.0005718					High	11.75	6.79037	High	51.69	0.00066375							0
	LALDMEIHAYR	3	1	1	P02545		1331.68			0	0	1.33787e+06	586349	586349	0	0.0005718								High	48.27	0.00125404	High	23.7	0.337211	High	23.7	0.337211	0
	IDSLSAQLSQLQK	3	1	1	P02545		1430.79			0	0	1.8262e+06	0	0	0	5.972e-05								High	39.73	0.00370322	High	25.92	0.111554	High	25.92	0.111554	0
	MQQQLDEYQELLDIK	3	1	1	P02545		1893.94			0	0	2.14453e+06	560787	560787	0	6.378e-05								High	25.36	0.462804	High	14.03	5.88108	High	14.03	5.88108	0
	EDLQELNDR	3	1	1	P02545		1131.53			0	0	171021	128796	128796	0	0.001719								Medium	14.51	2.32222	High	36.7	0.0146344	High	36.7	0.0146344	0
	LQEKEDLQELNDR	4	1	1	P02545		1629.81			297707	0	1.41321e+06	428223	428223	0.001	0.0005718		Low	17.28	2.38512				High	39.82	0.0125443	High	11.48	8.74437	High	11.48	8.74437	1
	SGAQASSTPLSPTR	2	1	1	P02545		1359.69			0	425485	1.05583e+06	0	0	0.001	0.0007442					High	32.88	0.0470404	High	23.81	0.346454							0
	VAVEEVDEEGKFVR	2	1	1	P02545		1605.82			0	209515	710885	0	0	0.001	0.0005829					High	18.98	1.38172	High	42.9	0.00533119							1
	AAYEAELGDAR	4	1	1	P02545		1165.55			0	0	1.32541e+06	566257	566257	0.001	0.0005718								High	58.24	0.000122974	High	24.22	0.314297	High	45.3	0.00250853	0
	QNGDDPLLTYR	1	1	1	P02545		1291.63			0	0	1.75436e+06	0	0	0.001	0.0005718								High	32.6	0.0504204							0
	VAVEEVDEEGK	1	1	1	P02545		1203.58			0	0	428807	0	0	0.001	0.0005839								High	27.95	0.132348							0
	LSPSPTSQR	1	1	1	P02545		972.517			0	0	73622.5	0	0	0.001	0.00222								High	21.2	0.597001							0
	LAVYIDR	2	1	1	P02545		849.486			354546	0	1.35172e+06	0	0	0.002	0.004103		Low	23.59	0.110037				High	42.63	0.0012989							0
	NIYSEELR	2	1	1	P02545		1023.52			0	165301	1.75617e+06	0	0	0.002	0.004033					Low	12.5	4.02074	High	22.8	0.417484							0
	LVEIDNGK	1	1	1	P02545		887.484			0	103557	0	0	0	0.003	0.03124					High	18.29	0.954742										0
	ASASGSGAQVGGPISSGSSASSVTVTR	2	1	1	P02545		2365.17			0	0	0	298595	298595	0.003	0.01845											High	12.79	8.9949	High	12.79	8.9949	0
	LLEGEEER	4	2	2	P02545;P20700		974.484			333982	0	1.0905e+06	340172	340172	0.007	0.03782		Low	17.13	1.43683				High	22.8	0.515099	Low	22.85	0.503755	Low	22.85	0.503755	0
	LKDLEALLNSK	4	1	1	P02545		1243.73			192801	0	673405	398161	398161	0.144	0.5812		Low	10.14	1.86878				Low	25.24	0.0652314	Low	13.28	0.965632	Low	13.28	0.965632	1
	DLEDSLAR	1	1	1	P02545		918.456			0	0	759979	0	0	0.311	1								Low	12.05	4.72791							0
	LQLELSK	1	1	1	P02545	Q2(Deamidated)	831.476			0	0	1.88493e+06	0	0	0.605	1								Low	11.37	2.87042							0
	IDSLSAQLSQLQK	1	1	1	P02545	Q10(Deamidated); Q12(Deamidated); K13(Acetyl)	1474.76			0	3.13593e+06	0	0	0							Low	14.28	3.65599										0
P13639	Elongation factor 2 OS=Homo sapiens GN=EEF2 PE=1 SV=4 - [EF2_HUMAN]	27.74	1	19	21	60	974319	988602	1.01801e+07	3.25691e+06	3.25691e+06	56.02	39.44	345.75	167.4	234.18	7.69	6	6	7.34	5	6	25.64	19	21	15.73	12	12	16.9	13	15	858	95.277	6.82959
	Sequence	# PSMs	# Proteins	# Protein Groups	Protein Group Accessions	Modifications	MH+ [Da]	phosphoRS Isoform Probability	phosphoRS Site Probabilities	A8: Area	B8: Area	C8: Area	D8: Area	E8: Area	q-Value	PEP	phosphoRS Binomial Peptide Score	A4	IonScore A4	Exp Value A4	B4	IonScore B4	Exp Value B4	C4	IonScore C4	Exp Value C4	D4	IonScore D4	Exp Value D4	E4	IonScore E4	Exp Value E4	# Missed Cleavages
	VFSGLVSTGLK	6	1	1	P13639		1107.65			1.21085e+06	997080	9.34713e+06	3.85995e+06	3.85995e+06	0	7.342e-05		Medium	42.05	0.000813974	High	18.75	0.179359	High	63.71	7.06493e-06	High	59.05	2.05967e-05	High	81.14	1.25753e-07	0
	VNFTVDQIR	4	1	1	P13639		1091.59			1.1495e+06	0	8.27818e+06	3.15042e+06	3.15042e+06	0	0.006017		Low	19.58	0.555176				High	31.67	0.0331535	High	43.9	0.00206134	High	43.9	0.00206134	0
	AYLPVNESFGFTADLR	6	1	1	P13639		1799.9			0	1.00985e+06	5.74184e+06	1.34167e+06	1.34167e+06	0	3.054e-05					High	33.09	0.0683098	High	84.54	4.23806e-07	High	21.4	0.847228	High	21.4	0.847228	0
	ALLELQLEPEELYQTFQR	3	1	1	P13639		2220.17			0	952932	1.29151e+07	0	0	0	0.0001411					High	13.79	3.94014	High	48.86	0.0011513							0
	GHVFEESQVAGTPMFVVK	4	1	1	P13639		1961.99			0	0	4.28882e+06	2.5877e+06	2.5877e+06	0	8.482e-07								High	25.6	0.354745	High	41.18	0.010208	High	41.18	0.010208	0
	VFDAIMNFK	4	1	1	P13639		1084.56			460703	0	5.30487e+06	2.05334e+06	2.05334e+06	0.001	0.0005718		Medium	13.64	2.31179				High	57.79	7.80141e-05	Medium	29.19	0.0564559	Medium	29.19	0.0564559	0
	FSVSPVVR	4	1	1	P13639		890.513			0	958875	6.84516e+06	2.3757e+06	2.3757e+06	0.001	0.003112					High	25.4	0.0733986	High	37.58	0.00423362	High	25.78	0.0646069	High	25.78	0.0646069	0
	ETVSEESNVLCLSK	1	1	1	P13639		1537.75			0	0	319248	0	0	0.001	0.0005718								High	42.21	0.0072231							0
	YEWDVAEAR	3	1	1	P13639		1138.52			0	0	7.29182e+06	2.76036e+06	2.76036e+06	0.001	0.001836								High	34.54	0.0291268	High	30.01	0.105207	Medium	30.01	0.105207	0
	GEGQLGPAER	3	1	1	P13639		1013.51			0	0	2.70271e+06	1.13048e+06	1.13048e+06	0.001	0.01417								High	22.3	0.26969	High	33.4	0.0209346	High	33.4	0.0209346	0
	GPLMMYISK	2	1	1	P13639		1039.53			385022	0	3.87509e+06	0	0	0.002	0.004841		High	14.75	1.23435				High	28.46	0.0694271							0
	IMGPNYTPGK	2	1	1	P13639		1077.54			0	0	2.80665e+06	0	800160	0.002	0.009054								High	15.75	1.5991				Low	14.24	2.34121	0
	SDPVVSYR	4	1	1	P13639		922.467			562603	0	2.85923e+06	1.05672e+06	1.05672e+06	0.003	0.01754		Low	26.14	0.138879				High	34.51	0.0221071	Medium	23.36	0.329381	Medium	23.36	0.329381	0
	GVQYLNEIK	3	1	1	P13639		1063.58			0	0	2.30542e+06	998588	998588	0.004	0.02093								High	19.15	0.519311	Medium	16.29	1.16542	Medium	16.29	1.16542	0
	ARPFPDGLAEDIDKGEVSAR	4	1	1	P13639		2143.09			88133.4	0	357706	266135	266135	0.005	0.03007		Low	11.18	11.294				Medium	17.78	2.28746	High	23.93	0.546987	Medium	23.93	0.546987	1
	QFAEMYVAK	1	1	1	P13639		1086.53			0	0	5.29849e+06	0	0	0.005	0.02812								High	14.54	1.86854							0
	TGTITTFEHAHNMR	1	1	1	P13639		1615.77			0	0	93829.7	0	0	0.013	0.06883								Medium	11.31	10.3471							0
	YFDPANGK	2	1	1	P13639		911.431			0	0	0	984521	984521	0.019	0.07731											Medium	10.12	4.39195	Medium	10.12	4.39195	0
	GVQYLNEIKDSVVAGFQWATK	1	1	1	P13639		2353.23			0	0	1.94217e+06	0	0	0.022	0.136								Medium	18.04	1.38192							1
	TILMMGR	1	1	1	P13639		821.44			0	0	3.43556e+06	0	0	0.108	0.7497								Low	19.23	0.551623							0
	GGGQIIPTAR	1	1	1	P13639		969.547			0	36896.4	0	0	0	0.157	0.5907					Low	15.66	0.525631										0
P46109	Crk-like protein OS=Homo sapiens GN=CRKL PE=1 SV=1 - [CRKL_HUMAN]	43.23	1	7	9	20	494934	0	3.36795e+06	2.087e+06	3.19665e+06	55.81		103.13	0	47.1	8.91	2	2				35.97	7	9	15.51	3	4	19.47	4	5	303	33.7559	6.7417
	Sequence	# PSMs	# Proteins	# Protein Groups	Protein Group Accessions	Modifications	MH+ [Da]	phosphoRS Isoform Probability	phosphoRS Site Probabilities	A8: Area	B8: Area	C8: Area	D8: Area	E8: Area	q-Value	PEP	phosphoRS Binomial Peptide Score	A4	IonScore A4	Exp Value A4	B4	IonScore B4	Exp Value B4	C4	IonScore C4	Exp Value C4	D4	IonScore D4	Exp Value D4	E4	IonScore E4	Exp Value E4	# Missed Cleavages
	TALALEVGDIVK	3	1	1	P46109		1228.72			584267	0	4.67389e+06	0	3.72936e+06	0	0.0005612		High	43.44	0.00104166				High	53.97	0.000126674				High	47.1	0.0006259	0
	IHYLDTTTLIEPAPR	2	1	1	P46109		1739.93			405601	0	2.55147e+06	0	0	0	0.0002068		High	31.37	0.0478889				High	19.73	0.585279							0
	YPSPPMGSVSAPNLPTAEDNLEYVR	3	1	1	P46109		2704.3			0	0	1.29528e+06	2.64322e+06	2.64322e+06	0	0.003758								High	27.32	0.44457	High	19.97	2.46547	High	19.97	2.46547	0
	MNINGQWEGEVNGR	3	1	1	P46109	N12(Deamidated)	1604.72			0	0	125691	0	0	0.001	0.002143								High	49.12	0.00172855							0
	IGDQEFDHLPALLEFYK	1	1	1	P46109		2035.03			0	0	2.8785e+06	0	0	0.001	0.0005718								High	32.91	0.0709959							0
	TLYDFPGNDAEDLPFK	1	1	1	P46109		1841.87			0	0	1.68181e+06	0	0	0.005	0.02558								High	14.21	6.2587							0
	SAWYMGPVSR	1	1	1	P46109		1153.55			0	0	789225	0	0	0.036	0.2833								Medium	16.16	1.93924							0
	VGMIPVPYVEK	2	1	1	P46109		1231.68			0	0	0	3.21738e+06	3.21738e+06	0.266	0.8446											Low	10.77	3.50506	Low	10.77	3.50506	0
	QEAQTRLQGQR	4	1	1	P46109	Q4(Deamidated); Q8(Deamidated)	1316.65			0	0	0	400411	400411													Low	21.1	0.752183	Low	21.1	0.752183	1
Q6KB66	Keratin, type II cytoskeletal 80 OS=Homo sapiens GN=KRT80 PE=1 SV=2 - [K2C80_HUMAN]	25.44	2	5	11	24	9.0612e+06	6.57817e+06	3.81082e+06	3.40127e+06	3.40127e+06	55.7767	60.2	102.61	96.7	96.7	18.81	7	7	2.43	1	2	11.73	6	7	7.3	3	4	7.3	3	4	452	50.4938	5.66846
	Sequence	# PSMs	# Proteins	# Protein Groups	Protein Group Accessions	Modifications	MH+ [Da]	phosphoRS Isoform Probability	phosphoRS Site Probabilities	A8: Area	B8: Area	C8: Area	D8: Area	E8: Area	q-Value	PEP	phosphoRS Binomial Peptide Score	A4	IonScore A4	Exp Value A4	B4	IonScore B4	Exp Value B4	C4	IonScore C4	Exp Value C4	D4	IonScore D4	Exp Value D4	E4	IonScore E4	Exp Value E4	# Missed Cleavages
	LALDIEIATYR	9	6	4	P04264;P08729;Q6KB66;P05787		1277.72			1.19683e+07	6.57817e+06	1.0293e+07	9.76318e+06	9.76318e+06	0	0.0002147		High	51.88	0.000272751	High	57.61	6.40641e-05	High	62.21	2.34157e-05	High	63.83	1.59597e-05	High	63.83	1.59597e-05	0
	GQLEANLLQVLEK	2	1	1	Q6KB66		1454.83			0	0	0	326976	326976	0.001	0.01611											High	12.94	1.82429	High	12.94	1.82429	0
	SLESFVELMK	1	1	1	Q6KB66		1182.61			129072	0	0	0	0	0.002	0.006845		High	21.02	0.508011													0
	SAEYGSSLQSSR	2	1	1	Q6KB66		1271.59			98979.5	0	98504.5	0	0	0.002	0.007605		Low	20.21	0.817976				High	17.77	1.51568							0
	LDPAVQQLK	2	1	1	Q6KB66		1011.59			200480	0	150347	0	0	0.002	0.00607		Low	14.38	0.627377				High	11.93	1.01952							0
	LAQLEAALQQAK	2	1	1	Q6KB66		1283.73			103866	0	200299	0	0	0.002	0.005167		Low	10.75	2.10349				High	21.58	0.226578							0
	LALDIEIATYRK	1	5	3	P08729;Q6KB66;P05787		1405.81			0	0	467704	0	0	0.013	0.06914								Medium	31.6	0.0110001							1
	AQYDAVAAR	2	1	1	Q6KB66		964.491			0	0	0	113648	113648	0.051	0.2344											Low	10.51	4.24149	Low	10.51	4.24149	0
	YQELMNVK	1	1	1	Q6KB66		1024.52			0	0	671747	0	0	0.068	0.5508								Low	10.49	4.3906							0
	MDSPSATVVSAVQSRCKTAASR	1	1	1	Q6KB66	M1(Oxidation); N-Term(Acetyl); S3(Phospho); Q13(Deamidated); S14(Phospho); T18(Phospho); S21(Phospho)	2630.98		Too many NL-allowing PTMs	0	0	0	0	0	0.865	1		Low	12.77	7.48807													2
	KLVEGEEGR	1	1	1	Q6KB66		1016.54			1.50148e+07	0	0	0	0				Low	10.34	5.8857													1
P27348	14-3-3 protein theta OS=Homo sapiens GN=YWHAQ PE=1 SV=1 - [1433T_HUMAN]	36.33	1	4	7	23	627616	662139	1.56975e+07	2.99432e+06	2.99432e+06	54.96	21.67	149.158	33.34	48.2533	9.8	2	3	14.69	3	4	36.33	7	8	16.73	3	3	16.73	3	5	245	27.7468	4.77979
	Sequence	# PSMs	# Proteins	# Protein Groups	Protein Group Accessions	Modifications	MH+ [Da]	phosphoRS Isoform Probability	phosphoRS Site Probabilities	A8: Area	B8: Area	C8: Area	D8: Area	E8: Area	q-Value	PEP	phosphoRS Binomial Peptide Score	A4	IonScore A4	Exp Value A4	B4	IonScore B4	Exp Value B4	C4	IonScore C4	Exp Value C4	D4	IonScore D4	Exp Value D4	E4	IonScore E4	Exp Value E4	# Missed Cleavages
	AVTEQGAELSNEER	5	1	1	P27348		1532.72			334054	549052	2.38668e+06	0	0	0	0.0001245		High	34.36	0.0428549	High	21.67	0.789012	High	69.45	1.31945e-05							0
	DSTLIMQLLR	6	7	7	P31946;P62258;Q04917;P61981;P31947;P27348;P63104		1189.67			921178	1.24816e+06	2.12726e+07	4.09317e+06	4.09317e+06	0	0.001206		Low	28.58	0.0579664	Medium	15.97	0.964927	High	43.81	0.00170523	Medium	18.23	0.411109	High	39.08	0.00342975	0
	YLIANATNPESK	4	1	1	P27348		1320.69			0	189204	3.4148e+06	900486	900486	0	0.0009432					High	14.77	2.44568	High	75.8	2.36987e-06	High	32.2	0.0535374	High	32.2	0.0535374	0
	TAFDEAIAELDTLNEDSYK	5	1	1	P27348		2145			0	0	1.19474e+07	3.98932e+06	3.98932e+06	0	0.008083								High	24.87	0.701852	High	19.64	2.29725	High	19.64	2.29725	0
	NLLSVAYK	1	7	7	P31946;P62258;Q04917;P61981;P31947;P27348;P63104		907.529			0	0	1.38724e+07	0	0	0.001	0.001907								High	34.96	0.00475539							0
	QTIDNSQGAYQEAFDISK	1	1	1	P27348		2014.95			0	0	1.63541e+06	0	0	0.001	0.002609								High	15.05	5.84577							0
	VISSIEQK	1	5	5	P31946;Q04917;P61981;P27348;P31947		903.519			0	0	2.7617e+06	0	0	0.003	0.01587								High	11.97	2.47461							0
Q9C075	Keratin, type I cytoskeletal 23 OS=Homo sapiens GN=KRT23 PE=1 SV=2 - [K1C23_HUMAN]	8.53	1	1	3	5	3.29982e+06	310725	3.19703e+06	0	485819	53.52	30.27	65.66		0	2.13	1	1	2.13	1	1	2.13	1	1				6.4	2	2	422	48.1012	6.53662
	Sequence	# PSMs	# Proteins	# Protein Groups	Protein Group Accessions	Modifications	MH+ [Da]	phosphoRS Isoform Probability	phosphoRS Site Probabilities	A8: Area	B8: Area	C8: Area	D8: Area	E8: Area	q-Value	PEP	phosphoRS Binomial Peptide Score	A4	IonScore A4	Exp Value A4	B4	IonScore B4	Exp Value B4	C4	IonScore C4	Exp Value C4	D4	IonScore D4	Exp Value D4	E4	IonScore E4	Exp Value E4	# Missed Cleavages
	ATMQNLNDR	3	2	2	Q04695;Q9C075		1062.5			3.29982e+06	310725	3.19703e+06	0	0	0	0.001383		High	53.52	0.000282341	High	30.27	0.0635253	High	65.66	1.49404e-05							0
	LASYLEK	1	8	2	Q9C075;Q14525		823.462			0	0	0	0	750603	0.003	0.01625														High	23.24	0.121643	0
	TLDNLTIVTTDLEQEVEGMR	1	1	1	Q9C075		2277.13			0	0	0	0	221034	0.074	0.336														Low	14.69	5.86193	0
Q01469	Fatty acid-binding protein, epidermal OS=Homo sapiens GN=FABP5 PE=1 SV=3 - [FABP5_HUMAN]	25.19	1	4	4	14	1.40088e+06	361988	2.51043e+06	2.36869e+06	1.91864e+06	52.97	25.5	39.55	64.38	64.38	18.52	3	3	13.33	2	2	25.19	4	4	13.33	2	2	18.52	3	3	135	15.1546	7.00537
	Sequence	# PSMs	# Proteins	# Protein Groups	Protein Group Accessions	Modifications	MH+ [Da]	phosphoRS Isoform Probability	phosphoRS Site Probabilities	A8: Area	B8: Area	C8: Area	D8: Area	E8: Area	q-Value	PEP	phosphoRS Binomial Peptide Score	A4	IonScore A4	Exp Value A4	B4	IonScore B4	Exp Value B4	C4	IonScore C4	Exp Value C4	D4	IonScore D4	Exp Value D4	E4	IonScore E4	Exp Value E4	# Missed Cleavages
	ATVQQLEGR	5	1	1	Q01469	N-Term(Acetyl)	1043.55			2.85806e+06	445350	4.05042e+06	3.89304e+06	3.89304e+06	0	1.237e-05		High	55.85	0.00016706	High	25.5	0.181081	High	40.08	0.00700477	High	70.32	6.64211e-06	High	70.32	6.64211e-06	0
	FEETTADGR	4	1	1	Q01469		1025.46			491782	0	644622	844348	844348	0	0.001636		High	23.29	0.293243				High	18.32	0.895902	High	14.56	3.22824	High	14.56	3.22824	0
	ELGVGIALR	2	1	1	Q01469		927.563			0	278625	1894788	0	0	0.003	0.04194					High	16.55	0.759091	High	24.47	0.179887							0
	GFDEYMK	3	1	1	Q01469		889.379			852796	0	1.58609e+06	0	1.01854e+06	0.019	0.1121		Medium	18.62	0.632059				Medium	12.96	1.73498				Low	10.2	3.46185	0
Q8WX93	Palladin OS=Homo sapiens GN=PALLD PE=1 SV=3 - [PALLD_HUMAN]	14.61	1	16	16	30	247362	512412	1.90479e+06	616244	616244	49.52	48.0443	66.24	41.85	41.85	3.47	4	4	7.59	8	8	7.3	8	8	4.41	5	5	4.41	5	5	1383	150.47	7.09326
	Sequence	# PSMs	# Proteins	# Protein Groups	Protein Group Accessions	Modifications	MH+ [Da]	phosphoRS Isoform Probability	phosphoRS Site Probabilities	A8: Area	B8: Area	C8: Area	D8: Area	E8: Area	q-Value	PEP	phosphoRS Binomial Peptide Score	A4	IonScore A4	Exp Value A4	B4	IonScore B4	Exp Value B4	C4	IonScore C4	Exp Value C4	D4	IonScore D4	Exp Value D4	E4	IonScore E4	Exp Value E4	# Missed Cleavages
	LQNTGVADGYPVR	1	1	1	Q8WX93		1389.71			332007	0	0	0	0	0	0.0009601		High	35.91	0.0229906													0
	YAALSDQGLDIK	3	1	1	Q8WX93		1293.68			290725	0	0	1.03452e+06	1.03452e+06	0	9.039e-05		High	33.61	0.0307907							High	16.72	1.68655	High	16.72	1.68655	0
	QGSEIQDSPDFR	4	1	1	Q8WX93		1378.63			54054	0	89240.9	148479	148479	0	0.004985		High	18.11	1.41468				High	14.83	2.81826	High	36.9	0.0201826	High	36.9	0.0201826	0
	SPVDESGDEVQYGDVPVENGMAPFFEMK	1	1	1	Q8WX93		3073.35			0	363809	0	0	0	0	0.005423					High	30.69	0.312533										0
	EDAGWYTVSAK	1	1	1	Q8WX93		1226.57			0	0	1.18269e+06	0	0	0.001	0.0005718								High	56.01	0.000225174							0
	LLGADSATVFNIQEPEEETANQEYK	1	1	1	Q8WX93		2796.33			0	0	2.27909e+06	0	0	0.001	0.001837								High	17.25	5.01992							0
	LTYEER	2	1	1	Q8WX93		810.404			0	100266	214083	0	0	0.002	0.009846					Medium	23.66	0.158434	High	13.13	1.9432							0
	IASDEEIQGTKDAVIQDLER	1	1	1	Q8WX93		2230.13			0	790733	0	0	0	0.002	0.009421					High	16.49	3.24465										1
	LISEIEYR	3	1	1	Q8WX93		1022.56			0	363536	0	665731	665731	0.002	0.01704					High	16.32	0.738539				High	20.15	0.48061	High	20.15	0.48061	0
	LMVQAVNQR	1	1	1	Q8WX93		1058.58			0	0	919778	0	0	0.002	0.005814								High	24.15	0.238062							0
	ENGVHSLIIEPVTSR	3	1	1	Q8WX93		1650.89			0	0	1.19889e+06	0	0	0.002	0.004123								High	10.6	5.03417	Medium	21.1	0.457986	Medium	21.1	0.457986	0
	DAVIQDLER	2	1	1	Q8WX93		1058.55			0	382693	2.23639e+06	0	0	0.003	0.01497					High	21.39	0.496293	Medium	35.61	0.0178476							0
	SAPAMQSSGSFNYARPK	1	1	1	Q8WX93		1798.86			0	161408	0	0	0	0.003	0.03133					High	20.3	1.5422										0
	TTSVSLTIGSSSPK	4	1	1	Q8WX93		1364.73			0	28665.9	0	50878.4	50878.4	0.003	0.02106					High	12.27	3.13954	High	21.22	0.377546	Medium	16.63	1.15479	Medium	16.63	1.15479	0
	FKEDLLNNGQPR	1	1	1	Q8WX93		1430.74			0	306029	0	0	0	0.008	0.1049					High	19.48	1.03702										1
	IASDEEIQGTK	1	1	1	Q8WX93		1190.59			119355	0	0	0	0	0.009	0.05075		High	11.75	5.49713													0
P48507	Glutamate--cysteine ligase regulatory subunit OS=Homo sapiens GN=GCLM PE=1 SV=1 - [GSH0_HUMAN]	22.99	1	5	5	19	477574	1.13175e+06	5.19786e+06	1.69169e+06	1.91167e+06	48.59	54.86	87.02	33.27	33.27	17.52	4	4	9.85	2	2	22.99	5	6	13.5	3	3	13.5	3	4	274	30.7078	6.02393
	Sequence	# PSMs	# Proteins	# Protein Groups	Protein Group Accessions	Modifications	MH+ [Da]	phosphoRS Isoform Probability	phosphoRS Site Probabilities	A8: Area	B8: Area	C8: Area	D8: Area	E8: Area	q-Value	PEP	phosphoRS Binomial Peptide Score	A4	IonScore A4	Exp Value A4	B4	IonScore B4	Exp Value B4	C4	IonScore C4	Exp Value C4	D4	IonScore D4	Exp Value D4	E4	IonScore E4	Exp Value E4	# Missed Cleavages
	LFIVESNSSSSTR	6	1	1	P48507		1426.72			768281	1.0042e+06	4.32537e+06	2.20513e+06	2.86508e+06	0	0.003685		High	43.52	0.00389275	High	45.25	0.00270774	High	12	5.35052	Medium	14.45	3.14236	High	22.94	0.44464	0
	TLHLQTGNLLNWGR	5	1	1	P48507		1622.88			361676	1.25931e+06	3.92085e+06	2.32293e+06	2.32293e+06	0	0.0001488		Medium	11.02	4.43175	High	33.61	0.0244758	High	23.46	0.207601	High	33.27	0.0216885	High	33.27	0.0216885	0
	TLNEWSSQINPDLVR	2	1	1	P48507		1771.91			0	0	7.34737e+06	0	0	0	3.525e-05								High	46.45	0.00250243							0
	IVAIGTSDLDK	2	1	1	P48507		1131.63			293824	0	1.53777e+06	0	0	0.002	0.007348		Low	10.01	5.25788				High	31.14	0.0288808							0
	INPDEREEMK	4	1	1	P48507		1260.59			302766	0	1.51405e+06	547007	547007	0.018	0.1047		Low	27.57	0.153199				Medium	14.88	2.97943	Medium	14.64	2.68319	Low	14.64	2.68319	1
P68104	Elongation factor 1-alpha 1 OS=Homo sapiens GN=EEF1A1 PE=1 SV=1 - [EF1A1_HUMAN]	56.49	3	24	27	88	1.04133e+07	1.52962e+08	7.25198e+07	4.2194e+07	4.2194e+07	47.8667	266.203	209.162	110.269	151.59	13.64	6	7	49.35	24	33	42.42	15	19	30.52	11	13	30.52	11	16	462	50.1091	9.01221
	Sequence	# PSMs	# Proteins	# Protein Groups	Protein Group Accessions	Modifications	MH+ [Da]	phosphoRS Isoform Probability	phosphoRS Site Probabilities	A8: Area	B8: Area	C8: Area	D8: Area	E8: Area	q-Value	PEP	phosphoRS Binomial Peptide Score	A4	IonScore A4	Exp Value A4	B4	IonScore B4	Exp Value B4	C4	IonScore C4	Exp Value C4	D4	IonScore D4	Exp Value D4	E4	IonScore E4	Exp Value E4	# Missed Cleavages
	EHALLAYTLGVK	6	3	1	P68104		1314.74			3.07098e+06	4.54581e+07	2.99307e+06	1.73409e+07	1.73409e+07	0	0.001171		High	33.38	0.017725	High	55.05	0.00012051	High	17.03	0.865927	High	44.09	0.00126731	High	44.09	0.00126731	0
	YYVTIIDAPGHR	11	2	1	P68104		1404.73			9.67353e+06	3.82875e+07	5.13933e+07	3.15155e+07	3.15155e+07	0	0.005533		High	24.06	0.320006	High	32.81	0.044506	High	42.89	0.00460326	High	28.92	0.101112	High	35.45	0.0196863	0
	QLIVGVNK	6	3	1	P68104		870.545			7.9914e+06	1.99034e+07	3.88823e+07	1.72163e+07	1.72163e+07	0	0.004249		Low	23.68	0.159634	High	12.85	1.92734	High	23.34	0.168463	High	41.3	0.00268725	High	41.3	0.00268725	0
	QTVAVGVIK	6	3	1	P68104		914.568			8.82549e+06	5.69087e+07	3.84228e+07	19496048	19496048	0	0.005855		Low	18.92	0.252619	High	51.47	0.000142571	High	22.37	0.115886	Medium	34.86	0.0062215	High	40.6	0.00165919	0
	VETGVLKPGMVVTFAPVNVTTEVK	4	2	1	P68104	M10(Oxidation)	2531.37			0	5.93085e+06	1.12746e+06	0	0	0	0.001116					High	41.24	0.00254424	High	17.71	0.439681							0
	VETGVLKPGMVVTFAPVNVTTEVK	8	2	1	P68104		2515.4			0	2.7543e+08	8.225e+07	5.81836e+07	5.81836e+07	0	3.672e-05					High	38.95	0.00324107	High	52.9	9.64179e-05	High	24.14	0.0751683	High	24.14	0.0751683	0
	GITIDISLWK	3	3	1	P68104		1145.66			0	887592	0	275851	275851	0	0.01046					High	37.07	0.00592935				High	20.36	0.276135	High	20.36	0.276135	0
	KIGYNPDTVAFVPISGWNGDNMLEPSANMPWFK	4	2	1	P68104		3695.79			0	3.07189e+06	8.61558e+06	1.24124e+06	1.24124e+06	0	0.0005509					High	31.91	0.20272	High	59.83	0.000305165	High	17.13	5.44715	High	17.13	5.44715	1
	IGGIGTVPVGRVETGVLKPGMVVTFAPVNVTTEVK	2	2	1	P68104		3521.98			0	3.77128e+07	0	0	0	0	0.004208					High	21.65	0.129943										1
	IGGIGTVPVGR	3	3	1	P68104		1025.62			1.27409e+07	1.26548e+08	8.39161e+07	0	0	0.001	0.001971		Medium	17.1	0.19011	High	26.81	0.0203238	High	44.26	0.000523087							0
	THINIVVIGHVDSGK	2	3	1	P68104		1588.89			0	0	2.06553e+06	0	0	0.001	0.002526					High	10.37	4.02689	High	24.92	0.100658							0
	IGYNPDTVAFVPISGWNGDNMLEPSANMPWFK	2	2	1	P68104		3567.68			0	0	2.75052e+07	0	0	0.001	0.0007545								High	18.49	4.9843							0
	LPLQDVYK	4	3	1	P68104		975.555			0	1.8964e+07	155782	3.68827e+07	3.68827e+07	0.002	0.008566					High	35.52	0.0107308	High	19.27	0.370884	Low	12.19	2.73287	Low	12.19	2.73287	0
	EVSTYIK	4	2	1	P68104		839.455			0	7.19129e+06	1.97044e+07	8.07656e+06	8.07656e+06	0.002	0.009395					High	21.31	0.135348	High	23.69	0.0510938	Low	12.82	1.20412	Low	12.82	1.20412	0
	YEEIVKEVSTYIK	1	2	1	P68104		1600.85			0	1.09174e+07	0	0	0	0.003	0.02052					High	26.47	0.191723										1
	SVEMHHEALSEALPGDNVGFNVK	1	2	1	P68104		2480.19			0	529131	0	0	0	0.003	0.01406					High	10.56	20.5867										0
	KDGNASGTTLLEALDCILPPTRPTDKPLR	1	2	1	P68104		3092.66			0	0	796879	0	0	0.003	0.01218								High	27.07	0.0854062							1
	MDSTEPPYSQKR	1	2	1	P68104		1438.66			0	416577	0	0	0	0.004	0.04909					High	31.22	0.0917437										1
	DMRQTVAVGVIK	1	3	1	P68104		1316.74			0	4.55121e+06	0	0	0	0.004	0.06026					High	25.52	0.116566										1
	EVSTYIKK	1	2	1	P68104		967.548			0	150585	0	0	0	0.004	0.05086					High	11.71	1.42325										1
	TIEKFEKEAAEMGK	1	3	1	P68104		1610.81			0	4.2718e+06	0	0	0	0.006	0.09123					High	25.57	0.293695										2
	YEEIVKEVSTYIKK	1	2	1	P68104		1728.94			0	3.23358e+06	0	0	0	0.006	0.08089					High	14.45	1.72821										2
	MDSTEPPYSQK	2	2	1	P68104		1282.56			1.63196e+06	3.22318e+06	0	0	0	0.012	0.1381		Medium	27.76	0.127547	Medium	12.41	4.61016										0
	STTTGHLIYK	2	3	1	P68104		1120.6			0	933821	978478	0	0	0.012	0.1454					Medium	13.09	2.24099	Medium	12.42	3.41386							0
	YYVTIIDAPGHRDFIK	1	2	1	P68104		1908.01			0	7.99754e+06	0	0	0	0.048	0.3216					Medium	13.07	3.62236										1
	RYEEIVK	4	2	1	P68104		936.516			0	228976	546927	269453	269453	0.086	0.4356					Low	12.61	1.83399	Low	15.86	0.835326	Low	18.79	0.562211	Low	18.79	0.562211	1
	YAWVLDK	1	3	1	P68104		894.473			0	275414	0	0	0	0.095	0.4576					Low	10.21	5.89304										0
	KIGYNPDTVAFVPISGWNGDNMLEPSANMPWFK	1	2	1	P68104	N5(Deamidated); M29(Oxidation)	3712.77			0	240238	0	0	0	0.149	0.5788					Low	10.83	27.6681										1
	TIEKFEKEAAEMGK	1	3	1	P68104	M12(Oxidation)	1626.81			0	416376	0	0	0	0.17	0.613					Low	14.4	4.15724										2
	EAAEMGKGSFK	1	3	1	P68104	K11(Acetyl)	1196.56			0	0	2.13769e+06	0	0										Low	12.03	5.49227							1
	IGGIGTVPVGRVETGVLKPGMVVTFAPVNVTTEVK	2	2	1	P68104	N-Term(Acetyl); T6(Phospho); M21(Oxidation); T24(Phospho); T31(Phospho); T32(Phospho)	3899.86	0.463945	T(6): 96.5; T(14): 53.6; T(24): 83.3; T(31): 83.3; T(32): 83.3	0	0	0	0	0			15.0485										Low	11.95	21.4584	Low	11.95	21.4584	1
P61313	60S ribosomal protein L15 OS=Homo sapiens GN=RPL15 PE=1 SV=2 - [RL15_HUMAN]	44.12	1	7	8	20	441186	7.73805e+06	3.69611e+06	1.62072e+06	1.62072e+06	47.86	33.42	86.392	51.34	51.34	7.84	2	2	37.25	7	7	20.59	4	5	13.73	3	3	13.73	3	3	204	24.1311	11.6196
	Sequence	# PSMs	# Proteins	# Protein Groups	Protein Group Accessions	Modifications	MH+ [Da]	phosphoRS Isoform Probability	phosphoRS Site Probabilities	A8: Area	B8: Area	C8: Area	D8: Area	E8: Area	q-Value	PEP	phosphoRS Binomial Peptide Score	A4	IonScore A4	Exp Value A4	B4	IonScore B4	Exp Value B4	C4	IonScore C4	Exp Value C4	D4	IonScore D4	Exp Value D4	E4	IonScore E4	Exp Value E4	# Missed Cleavages
	SLQSVAEER	5	1	1	P61313		1018.52			326033	1.48115e+07	1.30702e+06	754069	754069	0	0.001432		High	38.42	0.00987016	Medium	14.29	2.7948	High	45.58	0.00208074	High	38	0.0113558	High	38	0.0113558	0
	FFEVILIDPFHK	4	1	1	P61313		1504.83			0	0	4.80763e+06	2.82201e+06	2.82201e+06	0	0.001232					High	30.28	0.0427528	High	44.89	0.00138817	High	35.34	0.0123984	High	35.34	0.0123984	0
	VLNSYWVGEDSTYK	2	1	1	P61313		1660.78			0	0	4.27658e+06	0	0	0.001	0.0005718								High	37.19	0.0267666							0
	GATYGKPVHHGVNQLK	1	1	1	P61313		1705.92			0	886261	0	0	0	0.004	0.05109					High	17.54	1.04749										0
	QGYVIYR	5	1	1	P61313		898.483			556339	6.03013e+06	2.00412e+06	1.28607e+06	1.28607e+06	0.005	0.03016		Low	32.44	0.013969	Medium	10.4	1.37714	High	22.19	0.125923	Medium	11.24	1.56713	Medium	11.24	1.56713	0
	RNPDTQWITKPVHK	1	1	1	P61313		1719.93			0	921051	0	0	0	0.033	0.2629					Medium	10.32	4.45439										1
	GAYKYIQELWR	1	1	1	P61313		1426.75			0	2.37248e+06	0	0	0	0.036	0.273					Medium	17.6	1.15738										1
	NTLQLHR	1	1	1	P61313		881.497			0	54676.5	0	0	0							Low	20.17	0.154339										0
Q01081	Splicing factor U2AF 35 kDa subunit OS=Homo sapiens GN=U2AF1 PE=1 SV=3 - [U2AF1_HUMAN]	21.25	1	4	4	10	62760.6	714836	767199	0	0	47.8	62.41	44.7572			5.42	1	1	21.25	4	4	16.25	3	5							240	27.8545	8.80713
	Sequence	# PSMs	# Proteins	# Protein Groups	Protein Group Accessions	Modifications	MH+ [Da]	phosphoRS Isoform Probability	phosphoRS Site Probabilities	A8: Area	B8: Area	C8: Area	D8: Area	E8: Area	q-Value	PEP	phosphoRS Binomial Peptide Score	A4	IonScore A4	Exp Value A4	B4	IonScore B4	Exp Value B4	C4	IonScore C4	Exp Value C4	D4	IonScore D4	Exp Value D4	E4	IonScore E4	Exp Value E4	# Missed Cleavages
	NPQNSSQSADGLR	3	1	1	Q01081		1373.64			62760.6	70365.4	194899	0	0	0	1.383e-05		High	47.8	0.0018214	High	40.7	0.00886886	High	48.26	0.00140248							0
	WFNGQPIHAELSPVTDFR	2	1	1	Q01081		2114.05			0	1.26789e+06	1.48514e+06	0	0	0	0.00212					High	41.21	0.0115228	High	21.71	0.983799							0
	WFNGQPIHAELSPVTDFR	2	1	1	Q01081	Q5(Deamidated)	2115.04			0	0	322373	0	0	0.001	0.0005718								High	17.28	2.99496							0
	AEYLASIFGTEK	1	1	1	Q01081	N-Term(Acetyl)	1370.69			0	527235	0	0	0	0.003	0.02594					High	14.32	3.16203										0
	AVIDLNNR	2	1	1	Q01081		914.505			0	349379	621557	0	0	0.016	0.1647					Medium	11.27	4.05695	Low	11.16	4.16867							0
P04075	Fructose-bisphosphate aldolase A OS=Homo sapiens GN=ALDOA PE=1 SV=2 - [ALDOA_HUMAN]	34.89	1	8	8	21	235531	0	5.33233e+06	696524	696524	47.6567		193.83	54.8	54.8	12.64	3	3				34.89	8	10	18.13	4	4	18.13	4	4	364	39.3953	8.08936
	Sequence	# PSMs	# Proteins	# Protein Groups	Protein Group Accessions	Modifications	MH+ [Da]	phosphoRS Isoform Probability	phosphoRS Site Probabilities	A8: Area	B8: Area	C8: Area	D8: Area	E8: Area	q-Value	PEP	phosphoRS Binomial Peptide Score	A4	IonScore A4	Exp Value A4	B4	IonScore B4	Exp Value B4	C4	IonScore C4	Exp Value C4	D4	IonScore D4	Exp Value D4	E4	IonScore E4	Exp Value E4	# Missed Cleavages
	QLLLTADDR	4	1	1	P04075		1044.57			121477	0	117937	341267	341267	0	0.003078		Low	31.08	0.0589941				High	28.08	0.141593	High	18.21	1.37719	High	18.21	1.37719	0
	GILAADESTGSIAK	5	1	1	P04075		1332.71			443539	0	5.97614e+06	869894	869894	0	8.068e-06		Medium	30.75	0.0593604				High	71.57	4.35043e-06	High	39.65	0.00851967	High	39.65	0.00851967	0
	GVVPLAGTNGETTTQGLDGLSER	4	1	1	P04075		2272.15			141577	0	5.42735e+06	661904	661904	0	7.263e-06		Low	25.16	0.441945				High	70.56	1.16031e-05	High	34.56	0.0460178	High	34.56	0.0460178	0
	VDKGVVPLAGTNGETTTQGLDGLSER	1	1	1	P04075		2614.35			0	0	738851	0	0	0	0.0005718								High	39.94	0.0109655							1
	IGEHTPSALAIMENANVLAR	3	1	1	P04075		2107.1			0	0	4.59351e+06	557775	557775	0	0.0001963								High	29.04	0.11582	High	18.59	1.17949	High	18.59	1.17949	0
	TVPPAVTGITFLSGGQSEEEASINLNAINK	1	1	1	P04075		3057.59			0	0	1.21351e+06	0	0	0	0.0005718								High	22.21	0.511298							0
	GVVPLAGTNGETTTQGLDGLSER	1	1	1	P04075	N9(Deamidated)	2273.14			0	0	925578	0	0	0.001	0.0005962								High	35.74	0.0408163							0
	FSHEEIAMATVTALR	1	1	1	P04075		1675.86			0	0	1.62631e+06	0	0	0.003	0.01981								High	17.83	1.75117							0
	LQSIGTENTEENR	1	1	1	P04075		1490.72			0	0	142854	0	0	0.016	0.08755								Medium	10.84	8.94602							0
P26641	Elongation factor 1-gamma OS=Homo sapiens GN=EEF1G PE=1 SV=3 - [EF1G_HUMAN]	34.78	1	12	13	37	862260	8.32519e+06	1.05162e+07	3.88994e+06	3.88994e+06	47.27	74.4192	116.238	56.7	71.69	5.95	2	2	21.05	8	9	27	11	13	12.36	5	6	12.36	5	7	437	50.0871	6.66846
	Sequence	# PSMs	# Proteins	# Protein Groups	Protein Group Accessions	Modifications	MH+ [Da]	phosphoRS Isoform Probability	phosphoRS Site Probabilities	A8: Area	B8: Area	C8: Area	D8: Area	E8: Area	q-Value	PEP	phosphoRS Binomial Peptide Score	A4	IonScore A4	Exp Value A4	B4	IonScore B4	Exp Value B4	C4	IonScore C4	Exp Value C4	D4	IonScore D4	Exp Value D4	E4	IonScore E4	Exp Value E4	# Missed Cleavages
	ALIAAQYSGAQVR	10	1	1	P26641		1347.75			540896	1.00707e+07	4.7424e+06	3.03261e+06	3.03261e+06	0	0.000652		High	33.93	0.0162437	High	33.35	0.0185646	High	38.74	0.00576741	High	37.61	0.00743802	High	37.61	0.00743802	0
	LDPGSEETQTLVR	1	1	1	P26641		1444.73			0	0	565445	0	0	0	0.0005718								High	37.36	0.0185123							0
	AAGTLYTYPENWR	4	1	1	P26641	N-Term(Acetyl)	1583.76			1.18362e+06	4.03033e+06	1.82928e+07	0	0	0.001	0.0005718		High	30.84	0.1038	High	34.53	0.0443987	High	37.36	0.0229475							0
	VLSAPPHFHFGQTNR	1	1	1	P26641		1707.87			0	1.57892e+06	0	0	0	0.001	0.007624					High	24.18	0.398941										0
	EYFSWEGAFQHVGK	1	1	1	P26641		1684.79			0	0	931098	0	0	0.001	0.001362								High	15.33	4.30255							0
	MAQFDAK	2	1	1	P26641		810.386			0	950205	972685	0	0	0.002	0.003967					High	26.85	0.103269	High	26.27	0.122155							0
	ILGLLDAYLK	4	1	1	P26641		1118.68			0	1.08745e+07	8.51334e+06	6.51103e+06	6.51103e+06	0.003	0.01865					High	22.08	0.0238485	High	22.15	0.0353531	Medium	14.81	0.165185	Medium	14.81	0.165185	0
	KLDPGSEETQTLVR	3	1	1	P26641		1572.83			0	0	825201	305260	305260	0.003	0.01457								High	13.93	3.2002	High	14.24	2.99291	Medium	14.24	2.99291	1
	GQELAFPLSPDWQVDYESYTWR	1	1	1	P26641		2687.25			0	0	612069	0	0	0.007	0.03652								High	11.85	18.8787							0
	STFVLDEFKR	3	1	1	P26641		1241.66			0	0	988521	541895	541895	0.011	0.06092								Medium	25.41	0.175809	Medium	25.29	0.183693	Medium	25.29	0.183693	1
	QVLEPSFR	2	1	1	P26641		975.526			0	1.82285e+06	3.98262e+06	0	0	0.019	0.1863					Medium	15.38	1.57905	Medium	23.09	0.293072							0
	TFLVGER	4	1	1	P26641		821.454			0	2.56614e+06	4.17476e+06	2.12618e+06	2.12618e+06	0.027	0.1929					Medium	18.92	0.52255	Medium	26.8	0.0871236	Low	28.63	0.0555207	Medium	28.63	0.0555207	0
	WFLTCINQPQFRAVLGEVK	1	1	1	P26641	T4(Phospho); Q8(Deamidated); Q10(Deamidated); K19(Acetyl)	2373.15	1	T(4): 100.0	0	909816	0	0	0			29.0406				Low	12.6	11.3288										1
P62917	60S ribosomal protein L8 OS=Homo sapiens GN=RPL8 PE=1 SV=2 - [RL8_HUMAN]	22.57	1	10	10	20	522672	2.1198e+07	0	1.30942e+06	1.30942e+06	46.98	96.9727		38.69	38.69	13.23	3	3	22.57	10	11				13.23	3	3	13.23	3	3	257	28.0073	11.0337
	Sequence	# PSMs	# Proteins	# Protein Groups	Protein Group Accessions	Modifications	MH+ [Da]	phosphoRS Isoform Probability	phosphoRS Site Probabilities	A8: Area	B8: Area	C8: Area	D8: Area	E8: Area	q-Value	PEP	phosphoRS Binomial Peptide Score	A4	IonScore A4	Exp Value A4	B4	IonScore B4	Exp Value B4	C4	IonScore C4	Exp Value C4	D4	IonScore D4	Exp Value D4	E4	IonScore E4	Exp Value E4	# Missed Cleavages
	AVVGVVAGGGR	4	1	1	P62917		941.555			527405	1.86625e+07	0	1.44874e+06	1.44874e+06	0	0.003644		High	46.98	0.000404903	High	49.3	0.000249078				High	38.69	0.0033937	High	38.69	0.0033937	0
	GIVKDIIHDPGR	1	1	1	P62917		1319.74			0	3.47399e+06	0	0	0	0.002	0.009367					High	39.47	0.00279624										1
	AVVGVVAGGGRIDKPILK	2	1	1	P62917		1749.07			0	2.98996e+07	0	0	0	0.003	0.03928					High	34.5	0.000656405										1
	ASGNYATVISHNPETKKTR	1	1	1	P62917		2074.07			0	1.6214e+06	0	0	0	0.003	0.02197					High	25.56	0.281168										2
	IDKPILK	1	1	1	P62917		826.541			0	348768	0	0	0	0.004	0.04992					High	15.93	0.288455										0
	AVDFAER	4	1	1	P62917		807.401			477483	1.50318e+07	0	1.06785e+06	1.06785e+06	0.008	0.1034		Low	12.27	3.1425	High	33.49	0.0235497				Low	17.98	0.88288	Low	17.98	0.88288	0
	ASGNYATVISHNPETK	4	1	1	P62917		1688.83			563129	190561	0	1.41169e+06	1.41169e+06	0.009	0.1087		Medium	17.61	2.08923	High	10.22	12.2628				Medium	15.55	3.39767	Low	15.55	3.39767	0
	ASGNYATVISHNPETKK	1	1	1	P62917		1816.92			0	3.99071e+06	0	0	0	0.011	0.1241					Medium	17.56	2.0231										1
	DIIHDPGR	1	1	1	P62917		922.475			0	315446	0	0	0	0.025	0.2228					Medium	13.45	1.90457										0
	LRAVDFAER	1	1	1	P62917		1076.59			0	321046	0	0	0	0.046	0.3156					Medium	21.35	0.284336										1
P50914	60S ribosomal protein L14 OS=Homo sapiens GN=RPL14 PE=1 SV=4 - [RL14_HUMAN]	14.88	1	3	4	18	516015	1.71825e+07	3.67961e+06	2.39131e+06	2.39131e+06	46.79	133.47	106.093	99.5451	169.005	5.58	1	1	14.88	4	6	11.16	2	3	11.16	2	3	11.16	2	5	215	23.417	10.9312
	Sequence	# PSMs	# Proteins	# Protein Groups	Protein Group Accessions	Modifications	MH+ [Da]	phosphoRS Isoform Probability	phosphoRS Site Probabilities	A8: Area	B8: Area	C8: Area	D8: Area	E8: Area	q-Value	PEP	phosphoRS Binomial Peptide Score	A4	IonScore A4	Exp Value A4	B4	IonScore B4	Exp Value B4	C4	IonScore C4	Exp Value C4	D4	IonScore D4	Exp Value D4	E4	IonScore E4	Exp Value E4	# Missed Cleavages
	LVAIVDVIDQNR	10	1	1	P50914		1354.77			516015	3.61343e+07	5.79704e+06	3.59083e+06	3.59083e+06	0	1.43e-05		High	46.79	0.000709904	High	79.37	3.06948e-07	High	87.55	6.63616e-08	High	92.27	2.20272e-08	High	92.18	2.24884e-08	0
	VAYVSFGPHAGK	5	1	1	P50914		1232.65			0	1.04154e+07	1.56218e+06	1.19179e+06	1.19179e+06	0.001	0.003307					High	38.1	0.0108572	High	16.75	1.48578	Medium	10.24	6.29248	High	21.99	0.366166	0
	VAYVSFGPHAGKLVAIVDVIDQNR	2	1	1	P50914		2568.4			0	4.99783e+06	0	0	0	0.003	0.01351					High	29.81	0.037192										1
	MTDFDRFK	1	1	1	P50914		1059.49			0	413952	0	0	0	0.272	0.7691					Low	15.21	1.60443										1
P68366	Tubulin alpha-4A chain OS=Homo sapiens GN=TUBA4A PE=1 SV=1 - [TBA4A_HUMAN]	49.78	2	5	18	68	4.98952e+06	5.99558e+06	1.85063e+08	2.03249e+07	2.03249e+07	46.63	92.435	412.131	83.4263	109.501	13.39	5	6	23.66	8	12	49.78	17	26	33.26	10	11	35.04	11	13	448	49.8924	5.05908
	Sequence	# PSMs	# Proteins	# Protein Groups	Protein Group Accessions	Modifications	MH+ [Da]	phosphoRS Isoform Probability	phosphoRS Site Probabilities	A8: Area	B8: Area	C8: Area	D8: Area	E8: Area	q-Value	PEP	phosphoRS Binomial Peptide Score	A4	IonScore A4	Exp Value A4	B4	IonScore B4	Exp Value B4	C4	IonScore C4	Exp Value C4	D4	IonScore D4	Exp Value D4	E4	IonScore E4	Exp Value E4	# Missed Cleavages
	AVFVDLEPTVIDEIR	8	1	1	P68366		1715.93			298644	2.37578e+06	3.1152e+07	5.11789e+06	5.11789e+06	0	0.002571		High	35.12	0.018149	High	32.37	0.0388507	High	78.1	9.73431e-07	High	45.83	0.00137269	High	45.83	0.00137269	0
	QLFHPEQLITGK	7	8	2	Q71U36;P68366		1410.78			5.13587e+06	2.87432e+06	1.40313e+08	2.11236e+07	2.11236e+07	0	0.007345		High	16.39	0.825465	High	23.86	0.147808	High	32.22	0.0185935	Medium	15.58	0.835616	High	15.58	0.835616	0
	LISQIVSSITASLR	7	5	1	P68366		1487.89			0	3.82372e+06	8.6576e+07	1.40791e+07	1.40791e+07	0	0.0005375					High	41.78	0.000786536	High	35.08	0.00280963	High	33.23	0.00420672	High	41.65	0.000595003	0
	AFVHWYVGEGMEEGEFSEAR	3	6	2	Q71U36;P68366		2330.03			0	3.23357e+06	1.80734e+08	0	0	0	0.0003594					High	32.43	0.143384	High	57.34	0.000452859							0
	QLFHPEQLITGKEDAANNYAR	3	6	2	Q71U36;P68366		2415.21			0	7.53874e+06	4.37586e+06	0	0	0	0.0001781					High	26.21	0.374195	High	75.11	4.74657e-06							1
	FDGALNVDLTEFQTNLVPYPR	5	7	2	Q71U36;P68366		2409.22			0	6.62428e+06	1.99683e+08	0	0	0	0.0003732					Medium	15.66	4.00132	High	53.9	0.000597627							0
	IHFPLATYAPVISAEK	3	6	2	Q71U36;P68366		1756.97			0	0	0	0	0	0	0.0005873								High	46.1	0.000893514	High	19.93	0.405991	High	19.93	0.405991	0
	AYHEQLSVAEITNACFEPANQMVK	4	5	2	Q71U36;P68366		2693.28			0	0	1.14695e+07	2.41457e+06	2.41457e+06	0	0.0009591								High	14.56	9.37153	High	21.82	1.75726	High	21.82	1.75726	0
	EDMAALEK	3	4	2	Q71U36;P68366		906.43			3.11591e+06	0	6.24759e+07	0	6.91628e+06	0.001	0.006851		Medium	21.93	0.322208				High	26.76	0.107013				High	17.27	1.3425	0
	VGINYQPPTVVPGGDLAK	5	7	2	Q71U36;P68366		1824.99			4.71023e+06	0	0	2.35882e+07	2.35882e+07	0.001	0.003521		Low	12.22	3.28985				High	24.21	0.178278	Medium	16.42	1.11167	Medium	16.42	1.11167	0
	EIIDPVLDR	3	1	1	P68366		1069.59			0	0	3.66682e+07	5.08182e+06	5.08182e+06	0.001	0.002026								High	43.56	0.00205078	Medium	35.23	0.0133463	High	35.23	0.0133463	0
	DVNAAIAAIK	1	1	1	P68366		985.572			0	0	2.59231e+07	0	0	0.001	0.001086								High	30.28	0.0533473							0
	AFVHWYVGEGMEEGEFSEAR	2	6	2	Q71U36;P68366	M11(Oxidation)	2346.02			0	0	0	4.25825e+06	4.25825e+06	0.001	0.01506											High	10.33	22.9854	High	10.33	22.9854	0
	FDLMYAK	1	8	3	Q71U36;P68366;A6NHL2	M4(Oxidation)	903.431			0	0	1.5494e+07	0	0	0.002	0.005721								High	33.98	0.0176176							0
	SIQFVDWCPTGFK	1	2	1	P68366		1527.73			0	0	1.67646e+06	0	0	0.002	0.01083								High	28.09	0.15454							0
	FDLMYAK	5	8	3	Q71U36;P68366;A6NHL2		887.437			5.12247e+06	1.43545e+06	1.74772e+08	1.6263e+07	1.6263e+07	0.007	0.03567		Medium	26.79	0.0982139	High	16.54	1.04033	High	37.71	0.00809046	Medium	29.26	0.0588141	Medium	29.26	0.0588141	0
	RNLDIERPTYTNLNR	1	7	2	Q71U36;P68366		1874.99			0	0	2.58811e+06	0	0	0.011	0.06148								Medium	25.5	0.22378							1
	LSVDYGKK	2	5	2	Q71U36;P68366		909.508			0	61075.2	0	0	0	0.017	0.09859					Medium	13.96	0.867868	Medium	34.4	0.00678956							1
	NLDIERPTYTNLNR	2	7	2	Q71U36;P68366		1718.89			0	0	0	139679	139679	0.202	0.7454											Low	10.69	8.45422	Low	10.69	8.45422	0
	AYHEQLSVAEITNACFEPANQMVKCDPR	2	5	2	Q71U36;P68366	M22(Oxidation)	3180.47			0	0	3.88317e+06	0	0	0.286	1								Low	15.02	11.2815							1
P52907	F-actin-capping protein subunit alpha-1 OS=Homo sapiens GN=CAPZA1 PE=1 SV=3 - [CAZA1_HUMAN]	55.59	1	10	12	33	851837	1.55773e+06	1.01976e+07	3.08116e+06	3.08116e+06	46.4726	61.5033	72.2382	49.54	59.9	22.03	4	4	18.53	2	7	50.7	10	11	27.97	5	5	27.97	5	6	286	32.9023	5.69385
	Sequence	# PSMs	# Proteins	# Protein Groups	Protein Group Accessions	Modifications	MH+ [Da]	phosphoRS Isoform Probability	phosphoRS Site Probabilities	A8: Area	B8: Area	C8: Area	D8: Area	E8: Area	q-Value	PEP	phosphoRS Binomial Peptide Score	A4	IonScore A4	Exp Value A4	B4	IonScore B4	Exp Value B4	C4	IonScore C4	Exp Value C4	D4	IonScore D4	Exp Value D4	E4	IonScore E4	Exp Value E4	# Missed Cleavages
	LLLNNDNLLR	4	2	2	P52907;P47755		1197.7			1.44891e+06	0	1.50502e+07	5.20959e+06	5.20959e+06	0	0.008593		High	46.06	0.000542555				High	29.25	0.0297126	High	40.49	0.00230919	Medium	40.49	0.00230919	0
	IEGYEDQVLITEHGDLGNSR	4	1	1	P52907		2245.09			235395	0	4.14805e+06	2.77307e+06	2.77307e+06	0	0.002267		Low	23.12	1.08841				High	21.98	1.26203	High	15.29	5.93081	High	15.29	5.93081	0
	ADFDDRVSDEEKVR	1	1	1	P52907	N-Term(Acetyl)	1722.8			0	2.41541e+06	0	0	0	0	0.001242					High	43.15	0.00687767										2
	EGAAHAFAQYNMDQFTPVK	3	1	1	P52907		2124.99			0	0	3.74993e+06	855213	855213	0	0.003986								High	31.87	0.1376	High	24.68	0.686433	High	24.68	0.686433	0
	DVQDSLTVSNEAQTAK	4	1	1	P52907		1705.83			0	0	986289	660290	660290	0	0.001233								High	28.09	0.227192	High	22.37	0.825106	High	30.11	0.138351	0
	FITHAPPGEFNEVFNDVR	2	1	1	P52907		2089.02			597866	0	7.645e+06	0	0	0.001	0.0006017		Low	17.99	2.83317				High	41.84	0.011502							0
	IIENAENEYQTAISENYQTMSDTTFK	1	1	1	P52907		3040.39			0	0	7.89751e+06	0	0	0.001	0.0005718								High	15.25	10.3652							0
	FTITPPTAQVVGVLK	1	1	1	P52907		1570.93			0	0	1.85598e+06	0	0	0.001	0.003011								High	11.96	0.827834							0
	EASDPQPEEADGGLK	5	1	1	P52907		1542.69			508739	0	2.10383e+06	1.26083e+06	1.26083e+06	0.002	0.009853		High	13.46	5.1889				High	21.16	0.880053	Medium	11.07	9.44988	Medium	11.07	9.44988	0
	EGAAHAFAQYNMDQFTPVKIEGYEDQVLITEHGDLGNSR	1	1	1	P52907		4351.04			0	700050	0	0	0	0.002	0.009226					High	28.98	0.49565										1
	EGAAHAFAQYNMDQFTPVKIEGYEDQVLITEHGDLGNSR	5	1	1	P52907	Q26(Deamidated)	4352.05			0	0	0	0	0	0.003	0.02428					High	32.04	0.245693										1
	KEASDPQPEEADGGLK	1	1	1	P52907		1670.8			0	0	192854	0	0	0.03	0.2269								Medium	10.11	14.5761							1
	FDHLRK	1	2	2	P52907;P47755	N-Term(Acetyl)	857.461			0	0	0	0	0	0.693	1								Low	13.81	1.68444							1
P63104	14-3-3 protein zeta/delta OS=Homo sapiens GN=YWHAZ PE=1 SV=1 - [1433Z_HUMAN]	36.73	1	5	7	20	513661	594815	1.43813e+07	1.58063e+06	1.58063e+06	46.1	26.65	151.842	38.5	52.08	9.8	2	2	17.14	3	3	29.39	6	8	17.55	3	3	17.55	3	4	245	27.7277	4.79248
	Sequence	# PSMs	# Proteins	# Protein Groups	Protein Group Accessions	Modifications	MH+ [Da]	phosphoRS Isoform Probability	phosphoRS Site Probabilities	A8: Area	B8: Area	C8: Area	D8: Area	E8: Area	q-Value	PEP	phosphoRS Binomial Peptide Score	A4	IonScore A4	Exp Value A4	B4	IonScore B4	Exp Value B4	C4	IonScore C4	Exp Value C4	D4	IonScore D4	Exp Value D4	E4	IonScore E4	Exp Value E4	# Missed Cleavages
	SVTEQGAELSNEER	5	1	1	P63104		1548.72			106145	157013	2.04523e+06	323947	323947	0	0.0002634		High	38.52	0.0167249	High	18.14	1.78553	High	78.97	1.44576e-06	High	39.41	0.013666	High	39.41	0.013666	0
	DSTLIMQLLR	6	7	7	P31946;P62258;Q04917;P61981;P31947;P27348;P63104		1189.67			921178	1.24816e+06	2.12726e+07	4.09317e+06	4.09317e+06	0	0.001206		Low	28.58	0.0579664	Medium	15.97	0.964927	High	43.81	0.00170523	Medium	18.23	0.411109	High	39.08	0.00342975	0
	GIVDQSQQAYQEAFEISK	1	1	1	P63104		2040.99			0	379272	0	0	0	0	0.005187					High	26.65	0.393615										0
	TAFDEAIAELDTLSEESYK	4	1	1	P63104		2132			0	0	7.99878e+06	324770	324770	0	0.00116								High	36.62	0.0461566	High	21.59	1.44961	High	21.59	1.44961	0
	YLAEVAAGDDKK	1	1	1	P63104		1279.66			0	0	978980	0	0	0.001	0.0005718								High	39.28	0.011213							1
	NLLSVAYK	1	7	7	P31946;P62258;Q04917;P61981;P31947;P27348;P63104		907.529			0	0	1.38724e+07	0	0	0.001	0.001907								High	34.96	0.00475539							0
	MDKNELVQK	2	1	1	P63104	N-Term(Acetyl)	1146.59			0	0	2.99569e+06	0	0	0.002	0.004822								High	42.97	0.003843							1
P47755	F-actin-capping protein subunit alpha-2 OS=Homo sapiens GN=CAPZA2 PE=1 SV=3 - [CAZA2_HUMAN]	39.51	1	7	9	21	1.44891e+06	1.71504e+06	7.02977e+06	2.81229e+06	2.81229e+06	46.06	57.36	69.0482	43.1133	43.1133	3.5	1	1	11.19	2	2	34.27	8	9	22.03	4	4	24.83	5	5	286	32.9286	5.84619
	Sequence	# PSMs	# Proteins	# Protein Groups	Protein Group Accessions	Modifications	MH+ [Da]	phosphoRS Isoform Probability	phosphoRS Site Probabilities	A8: Area	B8: Area	C8: Area	D8: Area	E8: Area	q-Value	PEP	phosphoRS Binomial Peptide Score	A4	IonScore A4	Exp Value A4	B4	IonScore B4	Exp Value B4	C4	IonScore C4	Exp Value C4	D4	IonScore D4	Exp Value D4	E4	IonScore E4	Exp Value E4	# Missed Cleavages
	LLLNNDNLLR	4	2	2	P52907;P47755		1197.7			1.44891e+06	0	1.50502e+07	5.20959e+06	5.20959e+06	0	0.008593		High	46.06	0.000542555				High	29.25	0.0297126	High	40.49	0.00230919	Medium	40.49	0.00230919	0
	ADLEEQLSDEEKVR	2	1	1	P47755	N-Term(Acetyl)	1702.82			0	1.04569e+06	272795	0	0	0	0.000924					High	48.65	0.00183059	High	20.22	1.34035							1
	IVEAAENEYQTAISENYQTMSDTTFK	4	1	1	P47755		2983.37			0	0	3.94898e+06	2.08149e+06	2.08149e+06	0	0.0005718								High	45.96	0.00879943	High	16.11	8.35865	High	16.11	8.35865	0
	ADLEEQLSDEEK	3	1	1	P47755	N-Term(Acetyl)	1447.65			0	0	2.0901e+06	1.14578e+06	1.14578e+06	0	0.0001724								High	10.22	9.94333	High	19.96	1.12935	High	19.96	1.12935	0
	DIQDSLTVSNEVQTAK	1	1	1	P47755		1747.88			0	0	374113	0	0	0.001	0.001078								High	20.94	1.0027							0
	FIIHAPPGEFNEVFNDVR	2	1	1	P47755		2101.06			0	2.3844e+06	1.61881e+06	0	0	0.003	0.01273					High	26.21	0.349783	High	28.18	0.205198							0
	FTITPSTTQVVGILK	2	1	1	P47755		1604.94			0	0	0	525470	525470	0.014	0.05748											Medium	15.33	0.281366	Medium	15.33	0.281366	0
	TSVETALR	2	1	1	P47755		876.481			0	0	0	0	0	0.022	0.1433								Medium	27.11	0.102423				Medium	18.69	0.730795	0
	FDHLRK	1	2	2	P52907;P47755	N-Term(Acetyl)	857.461			0	0	0	0	0	0.693	1								Low	13.81	1.68444							1
P37802	Transgelin-2 OS=Homo sapiens GN=TAGLN2 PE=1 SV=3 - [TAGL2_HUMAN]	39.2	1	6	7	18	642058	0	6.38886e+06	1.92355e+06	1.97788e+06	45.99		126.745	61.82	98.1767	11.56	2	2				39.2	7	11	11.56	2	2	11.56	2	3	199	22.3772	8.25049
	Sequence	# PSMs	# Proteins	# Protein Groups	Protein Group Accessions	Modifications	MH+ [Da]	phosphoRS Isoform Probability	phosphoRS Site Probabilities	A8: Area	B8: Area	C8: Area	D8: Area	E8: Area	q-Value	PEP	phosphoRS Binomial Peptide Score	A4	IonScore A4	Exp Value A4	B4	IonScore B4	Exp Value B4	C4	IonScore C4	Exp Value C4	D4	IonScore D4	Exp Value D4	E4	IonScore E4	Exp Value E4	# Missed Cleavages
	NVIGLQMGTNR	5	1	1	P37802		1202.64			962706	0	5.77547e+06	2.54833e+06	2.54833e+06	0	0.001305		High	38.07	0.0127571				High	38.75	0.00906795	High	37.99	0.0110563	High	37.99	0.0110563	0
	TLMNLGGLAVAR	6	1	1	P37802		1215.69			321410	0	5.36403e+06	1.29878e+06	1.40743e+06	0	0.0005718		High	23.42	0.162431				High	53.44	0.000151494	High	40.83	0.00235421	High	52.69	0.000152599	0
	QMEQISQFLQAAER	2	1	1	P37802		1678.83			0	0	3.60503e+06	0	0	0	4.805e-05								High	67.17	2.40121e-05							0
	YGINTTDIFQTVDLWEGK	1	1	1	P37802		2100.04			0	0	3.94539e+06	0	0	0	0.0005718								High	38.64	0.0220478							0
	DDGLFSGDPNWFPKK	1	1	1	P37802		1722.82			0	0	1.11855e+06	0	0	0.009	0.0558								High	12.89	7.48448							1
	DDGLFSGDPNWFPK	1	1	1	P37802		1594.72			0	0	8.02708e+06	0	0	0.022	0.1422								Medium	17.32	2.22331							0
	NVIGLQMGTNR	1	1	1	P37802	M7(Oxidation)	1218.63			0	0	0	0	0	0.025	0.1671								Medium	13	3.80902							0
	GPAYGLSR	1	1	1	P37802		820.435			0	0	2.41869e+06	0	0	0.171	0.8273								Low	13.2	1.74461							0
Q71U36	Tubulin alpha-1A chain OS=Homo sapiens GN=TUBA1A PE=1 SV=1 - [TBA1A_HUMAN]	61.42	3	7	22	88	6.43778e+06	1.15304e+07	2.70481e+08	3.21658e+07	3.21658e+07	45.25	138.567	443.287	144.056	177.136	21.95	8	9	35.25	12	15	60.31	20	30	39.69	12	16	41.46	13	18	451	50.1036	5.05908
	Sequence	# PSMs	# Proteins	# Protein Groups	Protein Group Accessions	Modifications	MH+ [Da]	phosphoRS Isoform Probability	phosphoRS Site Probabilities	A8: Area	B8: Area	C8: Area	D8: Area	E8: Area	q-Value	PEP	phosphoRS Binomial Peptide Score	A4	IonScore A4	Exp Value A4	B4	IonScore B4	Exp Value B4	C4	IonScore C4	Exp Value C4	D4	IonScore D4	Exp Value D4	E4	IonScore E4	Exp Value E4	# Missed Cleavages
	EIIDLVLDR	5	3	1	Q71U36		1085.62			5.99977e+06	5.68493e+06	2.63081e+08	3.1476e+07	3.1476e+07	0	0.005466		Low	28.2	0.0702292	High	48.89	0.000553287	High	32.63	0.0361019	High	43.04	0.00326261	High	43.04	0.00326261	0
	DVNAAIATIK	5	5	1	Q71U36		1015.58			8.17769e+06	6.07028e+06	2.35641e+08	2.47648e+07	2.47648e+07	0	0.002829		High	20.5	0.490634	High	32.46	0.0277529	High	19.3	0.570413	High	30.54	0.0563847	High	30.54	0.0563847	0
	AVFVDLEPTVIDEVR	11	3	1	Q71U36		1701.91			3.42268e+06	2.04282e+07	3.12721e+08	4.02565e+07	4.02565e+07	0	8.453e-05		Low	18.77	0.897319	High	60.14	7.49931e-05	High	63.72	2.92563e-05	High	58.61	8.80725e-05	High	63.25	3.13699e-05	0
	QLFHPEQLITGK	7	8	2	Q71U36;P68366		1410.78			5.13587e+06	2.87432e+06	1.40313e+08	2.11236e+07	2.11236e+07	0	0.007345		High	16.39	0.825465	High	23.86	0.147808	High	32.22	0.0185935	Medium	15.58	0.835616	High	15.58	0.835616	0
	TIGGGDDSFNTFFSETGAGK	7	5	1	Q71U36		2007.9			2.60924e+06	0	1.54427e+08	1.97154e+07	1.97154e+07	0	9.408e-06		Low	16.19	4.54425				High	48.27	0.0027784	High	60.34	0.000173612	High	60.34	0.000173612	0
	AFVHWYVGEGMEEGEFSEAR	3	6	2	Q71U36;P68366		2330.03			0	3.23357e+06	1.80734e+08	0	0	0	0.0003594					High	32.43	0.143384	High	57.34	0.000452859							0
	QLFHPEQLITGKEDAANNYAR	3	6	2	Q71U36;P68366		2415.21			0	7.53874e+06	4.37586e+06	0	0	0	0.0001781					High	26.21	0.374195	High	75.11	4.74657e-06							1
	FDGALNVDLTEFQTNLVPYPR	5	7	2	Q71U36;P68366		2409.22			0	6.62428e+06	1.99683e+08	0	0	0	0.0003732					Medium	15.66	4.00132	High	53.9	0.000597627							0
	LIGQIVSSITASLR	7	3	1	Q71U36		1457.87			0	71156.1	3.11541e+06	418303	418303	0	0.0005718					Medium	10.35	0.701154	High	69.87	7.31574e-07	Medium	20.53	0.0632858	Medium	20.53	0.0632858	0
	IHFPLATYAPVISAEK	3	6	2	Q71U36;P68366		1756.97			0	0	0	0	0	0	0.0005873								High	46.1	0.000893514	High	19.93	0.405991	High	19.93	0.405991	0
	AYHEQLSVAEITNACFEPANQMVK	4	5	2	Q71U36;P68366		2693.28			0	0	1.14695e+07	2.41457e+06	2.41457e+06	0	0.0009591								High	14.56	9.37153	High	21.82	1.75726	High	21.82	1.75726	0
	EDMAALEK	3	4	2	Q71U36;P68366		906.43			3.11591e+06	0	6.24759e+07	0	6.91628e+06	0.001	0.006851		Medium	21.93	0.322208				High	26.76	0.107013				High	17.27	1.3425	0
	VGINYQPPTVVPGGDLAK	5	7	2	Q71U36;P68366		1824.99			4.71023e+06	0	0	2.35882e+07	2.35882e+07	0.001	0.003521		Low	12.22	3.28985				High	24.21	0.178278	Medium	16.42	1.11167	Medium	16.42	1.11167	0
	AFVHWYVGEGMEEGEFSEAR	2	6	2	Q71U36;P68366	M11(Oxidation)	2346.02			0	0	0	4.25825e+06	4.25825e+06	0.001	0.01506											High	10.33	22.9854	High	10.33	22.9854	0
	FDLMYAK	1	8	3	Q71U36;P68366;A6NHL2	M4(Oxidation)	903.431			0	0	1.5494e+07	0	0	0.002	0.005721								High	33.98	0.0176176							0
	TIQFVDWCPTGFK	1	5	1	Q71U36		1541.75			0	0	275815	0	0	0.003	0.01396								High	10.24	9.59011							0
	AVFVDLEPTVIDEVRTGTYR	1	3	1	Q71U36		2280.19			0	4.33861e+06	0	0	0	0.005	0.07786					High	10.88	7.08385										1
	FDLMYAK	5	8	3	Q71U36;P68366;A6NHL2		887.437			5.12247e+06	1.43545e+06	1.74772e+08	1.6263e+07	1.6263e+07	0.007	0.03567		Medium	26.79	0.0982139	High	16.54	1.04033	High	37.71	0.00809046	Medium	29.26	0.0588141	Medium	29.26	0.0588141	0
	RNLDIERPTYTNLNR	1	7	2	Q71U36;P68366		1874.99			0	0	2.58811e+06	0	0	0.011	0.06148								Medium	25.5	0.22378							1
	LSVDYGKK	2	5	2	Q71U36;P68366		909.508			0	61075.2	0	0	0	0.017	0.09859					Medium	13.96	0.867868	Medium	34.4	0.00678956							1
	EDMAALEKDYEEVGVDSVEGEGEEEGEEY	2	2	1	Q71U36		3236.32			0	1.98419e+06	4.35515e+07	0	0	0.184	0.6395					Low	15.5	9.66001	Low	16.93	7.07965							1
	NLDIERPTYTNLNR	2	7	2	Q71U36;P68366		1718.89			0	0	0	139679	139679	0.202	0.7454											Low	10.69	8.45422	Low	10.69	8.45422	0
	AYHEQLSVAEITNACFEPANQMVKCDPR	2	5	2	Q71U36;P68366	M22(Oxidation)	3180.47			0	0	3.88317e+06	0	0	0.286	1								Low	15.02	11.2815							1
	GDVVPKDVNAAIATIKTK	1	5	1	Q71U36	N-Term(Acetyl); K16(Acetyl); T17(Phospho); K18(Acetyl)	2046.04	0.996867	T(14): 0.3; T(17): 99.7	0	0	1.22576e+06	0	0			87.5504							Low	10.27	12.3762							2
P11413	Glucose-6-phosphate 1-dehydrogenase OS=Homo sapiens GN=G6PD PE=1 SV=4 - [G6PD_HUMAN]	30.87	1	13	14	37	412326	92381.3	4.55597e+06	1.54861e+06	1.54861e+06	45.0669	0	187.635	83.7245	89.7839	8.93	5	5	1.36	1	1	27.57	12	16	14.17	7	7	16.12	8	8	515	59.219	6.84424
	Sequence	# PSMs	# Proteins	# Protein Groups	Protein Group Accessions	Modifications	MH+ [Da]	phosphoRS Isoform Probability	phosphoRS Site Probabilities	A8: Area	B8: Area	C8: Area	D8: Area	E8: Area	q-Value	PEP	phosphoRS Binomial Peptide Score	A4	IonScore A4	Exp Value A4	B4	IonScore B4	Exp Value B4	C4	IonScore C4	Exp Value C4	D4	IonScore D4	Exp Value D4	E4	IonScore E4	Exp Value E4	# Missed Cleavages
	AEQVALSR	4	1	1	P11413	N-Term(Acetyl)	915.495			602685	0	5.46866e+06	1.93305e+06	1.93305e+06	0	0.0004862		High	35.65	0.0172075				High	60.65	6.03126e-05	High	50.71	0.000781246	High	50.71	0.000781246	0
	GSTTATFAAVVLYVENER	3	1	1	P11413		1927.98			0	0	1.22441e+06	1.02455e+06	1.02455e+06	0	0.0007047								High	54.65	0.000408922	High	52.03	0.000735331	High	52.03	0.000735331	0
	DGLLPENTFIVGYAR	4	1	1	P11413		1664.87			0	0	2.65427e+06	387895	387895	0	0.0002556								High	51.42	0.000630608	Medium	16.46	2.02445	Medium	16.46	2.02445	0
	EMVQNLMVLR	2	1	1	P11413		1232.66			210393	0	0	0	879645	0.001	0.001927		Medium	24.82	0.196283										High	23.78	0.250857	0
	GGYFDEFGIIR	2	1	1	P11413		1273.63			239046	0	4.28806e+06	0	0	0.001	0.001436		High	18.14	1.45712				High	33.45	0.0432878							0
	VQPNEAVYTK	1	1	1	P11413		1148.6			0	0	1.35795e+06	0	0	0.001	0.001036								High	30.86	0.0597216							0
	GPTEADELMK	1	1	1	P11413		1090.51			0	0	2.69344e+06	0	0	0.001	0.002842								High	20.81	0.562224							0
	GYLDDPTVPR	4	1	1	P11413		1132.57			395248	0	3.18166e+06	1.32405e+06	1.32405e+06	0.002	0.00554		High	27.22	0.124234				High	28.96	0.0998671	Medium	26.75	0.166543	Medium	26.75	0.166543	0
	KPGMFFNPEESELDLTYGNR	1	1	1	P11413		2344.1			0	0	3.91119e+06	0	0	0.002	0.00477								High	25.26	0.744182							0
	IFGPIWNR	3	1	1	P11413		1002.56			0	0	2.83702e+06	1.38873e+06	1.38873e+06	0.004	0.02023								High	28.39	0.0846083	Low	17.08	1.14397	Low	17.08	1.14397	0
	LNSHMNALHLGSQANR	4	1	1	P11413	N15(Deamidated)	1763.87			0	0	705124	0	0	0.007	0.03727								High	20.96	1.08908							0
	WDGVPFILR	1	1	1	P11413		1102.61			0	0	2.6226e+06	0	0	0.018	0.1053								Medium	19.46	0.559406							0
	LEDFFAR	2	1	1	P11413		897.452			0	0	0	170315	170315	0.035	0.1518											Medium	23.95	0.135313	Low	23.95	0.135313	0
	LPDAYER	5	1	1	P11413		863.43			206401	92381.3	643578	439772	439772				Low	21.6	0.345224	Low	21.02	0.394549	Low	22.17	0.287593	Low	22.14	0.351597	Low	22.14	0.351597	0
P31943	Heterogeneous nuclear ribonucleoprotein H OS=Homo sapiens GN=HNRNPH1 PE=1 SV=4 - [HNRH1_HUMAN]	31.4	1	4	9	28	395143	0	6.18285e+06	3.0308e+06	3.0308e+06	44.67		68.23	75.86	94.71	3.56	1	1				26.5	7	10	21.16	6	8	21.16	6	9	449	49.1984	6.30322
	Sequence	# PSMs	# Proteins	# Protein Groups	Protein Group Accessions	Modifications	MH+ [Da]	phosphoRS Isoform Probability	phosphoRS Site Probabilities	A8: Area	B8: Area	C8: Area	D8: Area	E8: Area	q-Value	PEP	phosphoRS Binomial Peptide Score	A4	IonScore A4	Exp Value A4	B4	IonScore B4	Exp Value B4	C4	IonScore C4	Exp Value C4	D4	IonScore D4	Exp Value D4	E4	IonScore E4	Exp Value E4	# Missed Cleavages
	HTGPNSPDTANDGFVR	3	2	2	P31943;P55795		1684.78			395143	0	0	714273	714273	0	0.0005532		High	44.67	0.00453445							High	36.54	0.0323857	High	36.54	0.0323857	0
	YVELFLNSTAGASGGAYEHR	4	1	1	P31943		2142.04			0	0	1.18228e+06	772651	772651	0	0.0001133								High	37.9	0.030117	High	26.69	0.397935	High	40.35	0.01692	0
	STGEAFVQFASQEIAEK	6	2	2	P31943;P55795		1841.9			0	0	5.83759e+06	2.54919e+06	2.54919e+06	0	0.002342								High	34.02	0.0621166	High	23.92	0.626713	High	23.92	0.626713	0
	ATENDIYNFFSPLNPVR	6	2	2	P31943;P52597		1996.99			0	0	9.83277e+06	4.78519e+06	4.78519e+06	0	0.0001875								High	25.03	0.474217	High	37.84	0.0243778	High	37.84	0.0243778	0
	GAYGGGYGGYDDYNGYNDGYGFGSDR	1	1	1	P31943		2717.05			0	0	339479	0	0	0	0.0005718								High	18.53	2.56014							0
	EGRPSGEAFVELESEDEVK	3	1	1	P31943		2106.99			0	0	1.58355e+06	725250	725250	0.002	0.004104								High	23.56	0.859743	Medium	16.85	4.09771	High	16.85	4.09771	0
	SNNVEMDWVLK	1	1	1	P31943		1334.65			0	0	2.87819e+06	0	0	0.002	0.006495								High	19.5	1.12763							0
	YIEIFK	2	2	2	P31943;P55795		812.46			0	0	0	1.75802e+06	1.75802e+06	0.018	0.07556											Medium	14.39	0.796974	Low	14.39	0.796974	0
	IQNGAQGIR	2	1	1	P31943	Q6(Deamidated)	957.516			0	0	345452	0	0										Low	13.17	2.23624							0
P55795	Heterogeneous nuclear ribonucleoprotein H2 OS=Homo sapiens GN=HNRNPH2 PE=1 SV=1 - [HNRH2_HUMAN]	17.15	1	2	6	15	395143	0	2.51751e+06	1.67383e+06	1.67383e+06	44.67		46.83	41.96	41.96	3.56	1	1				12.25	4	6	8.69	3	4	8.69	3	4	449	49.2323	6.30322
	Sequence	# PSMs	# Proteins	# Protein Groups	Protein Group Accessions	Modifications	MH+ [Da]	phosphoRS Isoform Probability	phosphoRS Site Probabilities	A8: Area	B8: Area	C8: Area	D8: Area	E8: Area	q-Value	PEP	phosphoRS Binomial Peptide Score	A4	IonScore A4	Exp Value A4	B4	IonScore B4	Exp Value B4	C4	IonScore C4	Exp Value C4	D4	IonScore D4	Exp Value D4	E4	IonScore E4	Exp Value E4	# Missed Cleavages
	HTGPNSPDTANDGFVR	3	2	2	P31943;P55795		1684.78			395143	0	0	714273	714273	0	0.0005532		High	44.67	0.00453445							High	36.54	0.0323857	High	36.54	0.0323857	0
	STGEAFVQFASQEIAEK	6	2	2	P31943;P55795		1841.9			0	0	5.83759e+06	2.54919e+06	2.54919e+06	0	0.002342								High	34.02	0.0621166	High	23.92	0.626713	High	23.92	0.626713	0
	MMLSTEGR	1	1	1	P55795	N-Term(Acetyl)	966.442			0	0	1.20174e+06	0	0	0.001	0.001132								High	32.31	0.0236464							0
	VTGEADVEFATHEDAVAAMAK	1	1	1	P55795		2162.02			0	0	513215	0	0	0.001	0.0009602								High	12.6	12.2163							0
	YIEIFK	2	2	2	P31943;P55795		812.46			0	0	0	1.75802e+06	1.75802e+06	0.018	0.07556											Medium	14.39	0.796974	Low	14.39	0.796974	0
	IQNGTSGIR	2	1	1	P55795	Q2(Deamidated)	946.501			0	0	86000.2	0	0	0.055	0.4425								Low	15.17	2.01003							0
P61081	NEDD8-conjugating enzyme Ubc12 OS=Homo sapiens GN=UBE2M PE=1 SV=1 - [UBC12_HUMAN]	20.77	1	4	4	4	141515	0	894928	0	0	44.52		29.55			10.38	2	2				10.38	2	2							183	20.8866	7.69385
	Sequence	# PSMs	# Proteins	# Protein Groups	Protein Group Accessions	Modifications	MH+ [Da]	phosphoRS Isoform Probability	phosphoRS Site Probabilities	A8: Area	B8: Area	C8: Area	D8: Area	E8: Area	q-Value	PEP	phosphoRS Binomial Peptide Score	A4	IonScore A4	Exp Value A4	B4	IonScore B4	Exp Value B4	C4	IonScore C4	Exp Value C4	D4	IonScore D4	Exp Value D4	E4	IonScore E4	Exp Value E4	# Missed Cleavages
	EAAEVLQNNR	1	1	1	P61081		1143.58			69374.4	0	0	0	0	0	0.0005599		High	44.52	0.00204316													0
	DINELNLPK	1	1	1	P61081		1055.58			213655	0	0	0	0	0.002	0.01181		High	11.26	2.11732													0
	GGYIGSTYFER	1	1	1	P61081		1249.59			0	0	1.04971e+06	0	0	0.002	0.008102								High	29.55	0.0823562							0
	LFEQNVQR	1	1	1	P61081		1033.55			0	0	740141	0	0	0.002	0.01044								High	20.75	0.388725							0
O43684	Mitotic checkpoint protein BUB3 OS=Homo sapiens GN=BUB3 PE=1 SV=1 - [BUB3_HUMAN]	18.6	1	5	5	9	120359	240970	945035	0	0	44.28	24.45	49.13			10.67	3	3	12.2	3	3	8.54	3	3							328	37.1312	6.84424
	Sequence	# PSMs	# Proteins	# Protein Groups	Protein Group Accessions	Modifications	MH+ [Da]	phosphoRS Isoform Probability	phosphoRS Site Probabilities	A8: Area	B8: Area	C8: Area	D8: Area	E8: Area	q-Value	PEP	phosphoRS Binomial Peptide Score	A4	IonScore A4	Exp Value A4	B4	IonScore B4	Exp Value B4	C4	IonScore C4	Exp Value C4	D4	IonScore D4	Exp Value D4	E4	IonScore E4	Exp Value E4	# Missed Cleavages
	VAVEYLDPSPEVQK	2	1	1	O43684		1573.81			92098.9	139558	0	0	0	0	0.004624		High	44.28	0.00337232	High	23.33	0.41249										0
	VYTLSVSGDR	2	1	1	O43684		1096.57			163646	0	875706	0	0	0.001	0.002655		Medium	13.83	2.32047				High	33.23	0.0312295							0
	QGYVLSSIEGR	2	1	1	O43684		1208.63			105332	0	700246	0	0	0.002	0.004909		High	17.26	1.2629				High	31.9	0.0479721							0
	VLVWDLR	2	1	1	O43684		900.534			0	348755	1.25915e+06	0	0	0.003	0.01758					High	16.95	0.725603	High	23.56	0.161684							0
	FSPNTSQFLLVSSWDTSVR	1	1	1	O43684		2171.08			0	234597	0	0	0	0.004	0.05988					High	16.62	3.54313										0
P23284	Peptidyl-prolyl cis-trans isomerase B OS=Homo sapiens GN=PPIB PE=1 SV=2 - [PPIB_HUMAN]	37.96	1	8	8	37	1.4895e+06	0	4.24415e+06	5.35654e+06	5.35654e+06	44.12		102.21	113.701	126.317	27.78	6	6				31.48	7	10	33.8	7	9	33.8	7	12	216	23.7275	9.40771
	Sequence	# PSMs	# Proteins	# Protein Groups	Protein Group Accessions	Modifications	MH+ [Da]	phosphoRS Isoform Probability	phosphoRS Site Probabilities	A8: Area	B8: Area	C8: Area	D8: Area	E8: Area	q-Value	PEP	phosphoRS Binomial Peptide Score	A4	IonScore A4	Exp Value A4	B4	IonScore B4	Exp Value B4	C4	IonScore C4	Exp Value C4	D4	IonScore D4	Exp Value D4	E4	IonScore E4	Exp Value E4	# Missed Cleavages
	IGDEDVGR	4	1	1	P23284		860.416			363957	0	1.53603e+06	1.44522e+06	1.44522e+06	0	0.0003162		Medium	31.55	0.0330675				High	57.57	9.6854e-05	High	60.12	6.74114e-05	High	60.12	6.74114e-05	0
	HYGPGWVSMANAGK	4	1	1	P23284		1474.7			569711	0	0	1.80556e+06	1.80556e+06	0	0.0003273		High	14.84	3.96011							High	31.9	0.0745731	High	31.9	0.0745731	0
	DTNGSQFFITTVK	4	1	1	P23284		1457.73			1.29272e+06	0	3.33411e+06	0	527043	0	0.0002046		High	13.67	3.83576				High	24.99	0.28431				High	13.43	4.22847	0
	TVDNFVALATGEK	6	1	1	P23284		1364.71			0	0	5.28975e+06	6.87273e+06	6.87273e+06	0	3.641e-06								High	23.58	0.37012	High	51.67	0.000581377	High	51.67	0.000581377	0
	DTNGSQFFITTVK	4	1	1	P23284	N3(Deamidated)	1458.72			0	0	0	828966	828966	0	0.005925											High	20.2	1.00035	High	20.2	1.00035	0
	VLEGMEVVR	2	1	1	P23284		1031.56			0	0	3.87204e+06	0	0	0.001	0.003624								High	37.75	0.00929218							0
	VIFGLFGK	4	1	1	P23284		880.534			1.55129e+06	0	3.51741e+06	5.39054e+06	5.39054e+06	0.002	0.003913		Low	20.45	0.082043				High	19.77	0.0442842	Medium	19.41	0.0549846	Medium	19.41	0.0549846	0
	DFMIQGGDFTR	5	1	1	P23284		1286.59			1.09046e+06	0	1.87603e+06	2.59519e+06	2.69329e+06	0.005	0.02909		High	29.9	0.0864171				High	23.48	0.348226	Medium	25.7	0.205902	High	25.7	0.205902	0
	VYFDLR	4	1	1	P23284		812.434			1.62449e+06	0	3.57065e+06	3.80635e+06	3.80635e+06	0.009	0.05334		Medium	30.95	0.0238245				High	30.59	0.018376	Low	20.43	0.203337	Low	20.43	0.203337	0
Q9HA64	Ketosamine-3-kinase OS=Homo sapiens GN=FN3KRP PE=1 SV=2 - [KT3K_HUMAN]	28.8	1	9	10	30	793038	1.20784e+06	1.99431e+07	1.33941e+07	1.33941e+07	44.0458	48.01	102.795	77.4391	77.4391	8.74	2	2	15.86	4	4	28.48	9	10	26.86	7	7	26.86	7	7	309	34.3902	7.32764
	Sequence	# PSMs	# Proteins	# Protein Groups	Protein Group Accessions	Modifications	MH+ [Da]	phosphoRS Isoform Probability	phosphoRS Site Probabilities	A8: Area	B8: Area	C8: Area	D8: Area	E8: Area	q-Value	PEP	phosphoRS Binomial Peptide Score	A4	IonScore A4	Exp Value A4	B4	IonScore B4	Exp Value B4	C4	IonScore C4	Exp Value C4	D4	IonScore D4	Exp Value D4	E4	IonScore E4	Exp Value E4	# Missed Cleavages
	VLDAPGGGSVLVMEHMDMR	5	1	1	Q9HA64		2013.96			664310	2.18104e+06	2.02283e+07	1.62313e+07	1.62313e+07	0	1.324e-06		High	31.2	0.141133	High	39.96	0.0186914	High	60.42	0.0001625	High	59.07	0.000228062	High	59.07	0.000228062	0
	RMFEGEMASLTAILK	4	1	1	Q9HA64		1696.88			0	481051	0	928007	928007	0	0.004441					High	18.57	1.2308	Medium	22.67	0.427737	High	17.79	1.31576	High	17.79	1.31576	1
	LGAQLADLHLDNK	3	1	1	Q9HA64		1407.77			0	0	6.23771e+06	5.30983e+06	5.30983e+06	0	0.002339								High	30.73	0.0452647	High	26.75	0.117933	High	26.75	0.117933	0
	EALQLWSALQLK	4	1	1	Q9HA64		1399.8			0	0	6.59118e+06	6.23107e+06	6.23107e+06	0	0.01045								High	30.45	0.0357473	High	20.79	0.234681	High	20.79	0.234681	0
	IQPQMDMVEK	3	1	1	Q9HA64		1218.59			0	0	1.60706e+07	1.0334e+07	1.0334e+07	0.001	0.0006866								High	30.28	0.0850369	Low	11.21	6.86447	Low	11.21	6.86447	0
	MFEGEMASLTAILK	1	1	1	Q9HA64		1540.78			0	0	1.13652e+07	0	0	0.001	0.0005718								High	28.15	0.14308							0
	GSSLNIMR	5	1	1	Q9HA64		877.46			921766	441421	6.31816e+06	3.14207e+06	3.14207e+06	0.002	0.007439		High	37.54	0.00607882	High	31.48	0.0316134	High	24.35	0.15334	High	37.73	0.010288	High	37.73	0.010288	0
	MEELLR	3	1	1	Q9HA64	N-Term(Acetyl)	832.427			0	0	2.35303e+07	1.3617e+07	1.3617e+07	0.009	0.05137								High	20.72	0.434628	Low	11.33	5.33014	Low	11.33	5.33014	0
	MEELLRR	1	1	1	Q9HA64	N-Term(Acetyl)	988.526			0	961425	0	0	0	0.02	0.1899					Medium	19.37	0.896565										1
	ESGDREALQLWSALQLK	1	1	1	Q9HA64		1944.02			0	0	7.71223e+06	0	0	0.107	0.7464								Low	12.13	5.14374							1
Q99714	3-hydroxyacyl-CoA dehydrogenase type-2 OS=Homo sapiens GN=HSD17B10 PE=1 SV=3 - [HCD2_HUMAN]	67.82	1	10	11	38	677717	1.12364e+06	7.22257e+06	3.22198e+06	3.22198e+06	42.04	93.79	200.54	174.907	239.508	7.66	2	2	19.54	3	4	58.24	10	14	39.08	6	8	39.08	6	10	261	26.9061	7.78174
	Sequence	# PSMs	# Proteins	# Protein Groups	Protein Group Accessions	Modifications	MH+ [Da]	phosphoRS Isoform Probability	phosphoRS Site Probabilities	A8: Area	B8: Area	C8: Area	D8: Area	E8: Area	q-Value	PEP	phosphoRS Binomial Peptide Score	A4	IonScore A4	Exp Value A4	B4	IonScore B4	Exp Value B4	C4	IonScore C4	Exp Value C4	D4	IonScore D4	Exp Value D4	E4	IonScore E4	Exp Value E4	# Missed Cleavages
	GGIVGMTLPIAR	4	1	1	Q99714		1184.68			562744	0	3.8781e+06	2.19856e+06	2.19856e+06	0	0.001098		High	42.04	0.00306335				High	32.7	0.0144462	High	35.02	0.00848318	High	35.02	0.00848318	0
	GLVAVITGGASGLGLATAER	9	1	1	Q99714		1813.03			0	1.20572e+06	6.0247e+06	3.78874e+06	3.78874e+06	0	2.717e-09					High	75.36	7.75706e-07	High	84.31	9.28555e-08	High	88.97	3.18181e-08	High	88.97	3.18181e-08	0
	LVGQGASAVLLDLPNSGGEAQAK	2	1	1	Q99714		2195.17			0	1.58751e+06	9.849e+06	0	0	0	1.295e-05					High	13.53	3.0853	High	51.13	0.000482971							0
	VMTIAPGLFGTPLLTSLPEK	3	1	1	Q99714		2085.18			0	0	5.10872e+06	2.51522e+06	2.51522e+06	0	0.000302								High	25.9	0.0480664	High	32.54	0.00897069	High	32.54	0.00897069	0
	GVIINTASVAAFEGQVGQAAYSASK	3	1	1	Q99714		2439.26			0	0	0	3.36197e+06	3.36197e+06	0	3.886e-05											High	28.33	0.165254	High	41.46	0.00741647	0
	VLDVNLMGTFNVIR	2	1	1	Q99714		1590.87			0	0	1.98623e+06	0	0	0.001	0.001346								High	23.16	0.193465							0
	LVAGEMGQNEPDQGGQR	6	1	1	Q99714		1785.83			0	0	2.89036e+06	1.23058e+06	1.23058e+06	0.001	0.01525								High	18.88	2.04677	Medium	37.16	0.0305675	High	37.16	0.0305675	0
	DLAPIGIR	5	1	1	Q99714		854.513			792690	577681	5.79402e+06	2.12206e+06	2.12206e+06	0.002	0.009285		Low	10.48	1.70119	Low	16.02	0.475066	High	32.05	0.0120069	Medium	25.47	0.0705223	Medium	25.47	0.0705223	0
	LGDPAEYAHLVQAIIENPFLNGEVIR	2	1	1	Q99714		2878.52			0	0	669836	0	0	0.002	0.005638								High	20.27	0.636663							0
	DVQTALALAK	1	1	1	Q99714		1029.6			0	0	1.5945e+06	0	0	0.002	0.005848								High	14.57	1.82251							0
	DVQTALALAKGK	1	1	1	Q99714	N-Term(Acetyl); Q3(Deamidated); T4(Phospho); K10(Acetyl); K12(Acetyl)	1421.7	1	T(4): 100.0	0	0	452439	0	0	0.316	1	47.9449							Low	19.19	1.22191							1
P31153	S-adenosylmethionine synthase isoform type-2 OS=Homo sapiens GN=MAT2A PE=1 SV=1 - [METK2_HUMAN]	22.53	2	7	7	11	450391	0	2.32294e+06	1.58233e+06	1.09787e+06	41.37		41.29	28.69	28.69	3.8	1	1				22.53	7	7	3.8	1	1	6.58	2	2	395	43.6333	6.48096
	Sequence	# PSMs	# Proteins	# Protein Groups	Protein Group Accessions	Modifications	MH+ [Da]	phosphoRS Isoform Probability	phosphoRS Site Probabilities	A8: Area	B8: Area	C8: Area	D8: Area	E8: Area	q-Value	PEP	phosphoRS Binomial Peptide Score	A4	IonScore A4	Exp Value A4	B4	IonScore B4	Exp Value B4	C4	IonScore C4	Exp Value C4	D4	IonScore D4	Exp Value D4	E4	IonScore E4	Exp Value E4	# Missed Cleavages
	FVIGGPQGDAGLTGR	4	1	1	P31153		1444.76			450391	0	4.38326e+06	1.58233e+06	1.58233e+06	0	0.009557		High	41.37	0.00590131				High	13.61	3.36215	High	28.69	0.11256	High	28.69	0.11256	0
	IIVDTYGGWGAHGGGAFSGK	1	2	1	P31153		1949.96			0	0	474493	0	0	0	0.0002411								High	32.03	0.0947127							0
	TGMILLAGEITSR	1	1	1	P31153		1361.75			0	0	1.07627e+06	0	0	0.002	0.005482								High	19.02	0.500003							0
	NFDLRPGVIVR	2	2	1	P31153		1285.74			0	0	1.5093e+06	0	613406	0.003	0.01673								High	20.56	0.322162				Low	17.44	0.425512	0
	TQVTVQYMQDR	1	1	1	P31153		1368.66			0	0	974392	0	0	0.005	0.02537								High	22.7	0.54106							0
	ELLEIVK	1	1	1	P31153		843.522			0	0	957207	0	0	0.005	0.02402								High	19.22	0.178913							0
	NGTLPWLRPDSK	1	1	1	P31153		1383.74			0	0	775415	0	0	0.018	0.1065								Medium	11.68	3.54884							0
P52272	Heterogeneous nuclear ribonucleoprotein M OS=Homo sapiens GN=HNRNPM PE=1 SV=3 - [HNRPM_HUMAN]	39.59	1	20	23	66	189785	5.89026e+06	2.93354e+06	1.00463e+06	1.00463e+06	41.1767	314.378	179.713	74.89	91.0343	8.9	5	5	34.11	20	31	27.12	13	14	15.07	7	7	15.07	7	9	730	77.4643	8.70459
	Sequence	# PSMs	# Proteins	# Protein Groups	Protein Group Accessions	Modifications	MH+ [Da]	phosphoRS Isoform Probability	phosphoRS Site Probabilities	A8: Area	B8: Area	C8: Area	D8: Area	E8: Area	q-Value	PEP	phosphoRS Binomial Peptide Score	A4	IonScore A4	Exp Value A4	B4	IonScore B4	Exp Value B4	C4	IonScore C4	Exp Value C4	D4	IonScore D4	Exp Value D4	E4	IonScore E4	Exp Value E4	# Missed Cleavages
	MGPLGLDHMASSIER	5	1	1	P52272		1613.78			181671	6.35627e+06	1.55073e+06	501164	501164	0	0.001249		High	30.52	0.116617	High	44.43	0.00455952	High	34.39	0.0483643	High	26.49	0.297988	High	26.49	0.297988	0
	INEILSNALK	5	1	1	P52272		1114.65			217682	3.68914e+06	0	499174	499174	0	0.002059		High	25.68	0.090177	High	49.01	0.000418258				Medium	22.84	0.226458	Medium	22.84	0.226458	0
	MGPAMGPALGAGIER	5	1	1	P52272		1427.72			170003	843176	1.54658e+06	376841	376841	0	0.002842		Low	14.82	2.7852	High	48.52	0.001115	High	33.74	0.0378077	Medium	12.91	4.96331	High	12.91	4.96331	0
	AAGVEAAAEVAATEIK	6	1	1	P52272	N-Term(Acetyl)	1542.81			151419	3.33678e+06	4.70931e+06	2.01356e+06	2.01356e+06	0	2.732e-06		High	14.48	3.5057	High	41.65	0.00632618	High	52.92	0.000438779	High	42.09	0.00529949	High	42.09	0.00529949	0
	GNFGGSFAGSFGGAGGHAPGVAR	4	1	1	P52272		2034.96			0	2.21244e+06	837475	378129	378129	0	3.94e-06					High	74.06	7.72529e-06	High	39.3	0.0214184	High	20.25	1.75784	High	20.25	1.75784	0
	MGAGMGFGLER	1	1	1	P52272		1125.52			0	3.85904e+06	0	0	0	0	0.0003646					High	64.92	2.53659e-05										0
	MGANNLER	2	1	1	P52272		904.432			0	1.37814e+06	293010	0	0	0	0.003819					High	51.61	0.000383773	Medium	23.23	0.236004							0
	MGANSLER	2	1	1	P52272		877.421			0	2.56312e+06	734181	0	0	0	0.007445					High	38.9	0.00627378	High	31.38	0.0359159							0
	AAGVEAAAEVAATEIKMEEESGAPGVPSGNGAPGPK	2	1	1	P52272	N-Term(Acetyl)	3391.64			0	2.43624e+06	0	0	0	0	0.003628					High	36.93	0.0583364										1
	AAGVEAAAEVAATEIKMEEESGAPGVPSGNGAPGPK	6	1	1	P52272	N-Term(Acetyl); N30(Deamidated)	3392.62			0	1.35333e+06	0	0	0	0	0.005638					High	31.5	0.228773										1
	VGEVTYVELLMDAEGK	5	1	1	P52272		1752.88			0	854373	751062	342941	342941	0	0.0006842					High	28.33	0.192282	High	40.75	0.010244	High	29.69	0.127375	High	29.69	0.127375	0
	EKVGEVTYVELLMDAEGK	1	1	1	P52272		2010.01			0	1.2333e+06	0	0	0	0	0.003458					High	26.99	0.273281										1
	LGSTVFVANLDYK	1	1	1	P52272		1426.76			0	0	999591	0	0	0	0.0003433								High	46.92	0.00130274							0
	QGGGGGGGSVPGIER	3	1	1	P52272		1284.64			0	0	296688	131574	131574	0	0.002658								High	24.63	0.255852	High	23.53	0.325831	High	23.53	0.325831	0
	GIGMGNIGPAGMGMEGIGFGINK	3	1	1	P52272		2178.06			0	7.45548e+06	967139	0	0	0.001	0.0005718					High	28.26	0.290423	High	26.69	0.396328							0
	AFITNIPFDVK	2	1	1	P52272		1264.69			0	3.85629e+06	2.54057e+06	0	0	0.002	0.009735					High	19.3	0.508143	High	12.53	2.6667							0
	MGLAMGGGGGASFDR	2	1	1	P52272		1383.62			0	1.4969e+06	999587	0	0	0.002	0.00743					High	14.28	3.55707	High	19.97	0.962123							0
	MGPAMGPALGAGIER	2	1	1	P52272	M5(Oxidation)	1443.71			0	175853	0	0	0	0.004	0.06124					High	13.63	4.48033										0
	MGLVMDR	1	1	1	P52272		821.401			0	1.13299e+06	0	0	0	0.005	0.06862					High	16.71	0.905478										0
	MVPAGMGAGLER	1	1	1	P52272		1188.59			0	0	721140	0	0	0.005	0.02428								High	14.18	3.33437							0
	FESPEVAER	2	1	1	P52272		1063.51			129475	412075	0	0	0	0.014	0.1577		Low	22.31	0.435623	Medium	27.06	0.108726										0
	MGGMEGPFGGGMENMGR	1	1	1	P52272		1714.68			0	2.8957e+06	0	0	0	0.025	0.2199					Medium	10.31	8.4498										0
	MGLSMER	1	1	1	P52272		823.38			0	1.28592e+06	0	0	0	0.05	0.3334					Low	18.06	0.445497										0
	MGPLGLDHMASSIER	1	1	1	P52272	M9(Oxidation)	1629.77			0	152506	0	0	0	0.071	0.3894					Low	11.2	11.1321										0
	MGPVMDR	1	1	1	P52272		805.371			0	1.04013e+06	0	0	0	0.085	0.4321					Low	13.75	2.138										0
	INEILSNALKR	1	1	1	P52272		1270.75			0	172092	0	0	0	0.19	0.6493					Low	13.67	0.859073										1
P09651	Heterogeneous nuclear ribonucleoprotein A1 OS=Homo sapiens GN=HNRNPA1 PE=1 SV=5 - [ROA1_HUMAN]	25.54	2	8	8	28	1.06129e+06	1.91882e+06	3.88488e+06	2.6576e+06	2.6576e+06	41.0267	61.94	255.9	44.38	44.38	9.68	3	4	16.4	5	5	22.58	6	9	11.83	4	5	11.83	4	5	372	38.7231	9.12939
	Sequence	# PSMs	# Proteins	# Protein Groups	Protein Group Accessions	Modifications	MH+ [Da]	phosphoRS Isoform Probability	phosphoRS Site Probabilities	A8: Area	B8: Area	C8: Area	D8: Area	E8: Area	q-Value	PEP	phosphoRS Binomial Peptide Score	A4	IonScore A4	Exp Value A4	B4	IonScore B4	Exp Value B4	C4	IonScore C4	Exp Value C4	D4	IonScore D4	Exp Value D4	E4	IonScore E4	Exp Value E4	# Missed Cleavages
	NQGGYGGSSSSSSYGSGR	4	1	1	P09651		1694.71			219633	736727	743806	0	0	0	9.984e-07		High	31.36	0.0902591	High	27.25	0.239318	High	78.81	1.69269e-06							0
	IEVIEIMTDR	4	2	1	P09651		1218.65			1.60394e+06	0	0	3.7319e+06	3.7319e+06	0	0.0006832		Low	26.38	0.143495	High	38.82	0.00860803				High	37.32	0.0118811	High	37.32	0.0118811	0
	LFIGGLSFETTDESLR	3	2	1	P09651		1784.91			0	343605	1.59653e+06	0	0	0	3.021e-07					High	31.87	0.0695639	High	109.26	1.21778e-09							0
	SSGPYGGGGQYFAKPR	2	1	1	P09651		1628.79			0	4.67613e+06	953201	0	0	0	2.106e-05					Low	10.26	13.5773	High	44.71	0.00433737							0
	DYFEQYGK	4	2	1	P09651	Q5(Deamidated)	1050.44			1.3603e+06	0	4.81495e+06	2.0783e+06	2.0783e+06	0.002	0.01228		High	20.62	0.33378				Low	33.35	0.0179866	High	19.31	0.407338	High	19.31	0.407338	0
	DYFEQYGK	4	2	1	P09651		1049.46			1.23169e+06	0	5.51709e+06	1.96329e+06	1.96329e+06	0.002	0.005318		Low	11.7	3.07618				High	12.56	3.10313	Medium	23.75	0.224343	High	23.75	0.224343	0
	SESPKEPEQLR	3	1	1	P09651		1299.66			0	0	684543	381376	381376	0.002	0.009895								High	23.43	0.344315	High	17.99	1.37489	High	17.99	1.37489	1
	GFAFVTFDDHDSVDK	3	2	1	P09651		1699.77			0	0	4.54101e+06	2.16261e+06	2.16261e+06	0.002	0.004273								High	19.42	1.62917	Medium	10.5	13.0613	Low	10.5	13.0613	0
	NQGGYGGSSSSSSYGSGRR	1	1	1	P09651		1850.81			0	132228	0	0	0	0.008	0.1025					High	10.65	13.8792										1
P55010	Eukaryotic translation initiation factor 5 OS=Homo sapiens GN=EIF5 PE=1 SV=2 - [IF5_HUMAN]	2.32	1	1	1	4	152812	0	0	674022	674022	40.8			23.36	26.84	2.32	1	1							2.32	1	1	2.32	1	2	431	49.1918	5.57959
	Sequence	# PSMs	# Proteins	# Protein Groups	Protein Group Accessions	Modifications	MH+ [Da]	phosphoRS Isoform Probability	phosphoRS Site Probabilities	A8: Area	B8: Area	C8: Area	D8: Area	E8: Area	q-Value	PEP	phosphoRS Binomial Peptide Score	A4	IonScore A4	Exp Value A4	B4	IonScore B4	Exp Value B4	C4	IonScore C4	Exp Value C4	D4	IonScore D4	Exp Value D4	E4	IonScore E4	Exp Value E4	# Missed Cleavages
	VLTLSDDLER	4	1	1	P55010		1160.61			152812	0	0	674022	674022	0.017	0.06032		Medium	40.8	0.00560609							Low	23.36	0.310005	Low	23.36	0.310005	0
O60884	DnaJ homolog subfamily A member 2 OS=Homo sapiens GN=DNAJA2 PE=1 SV=1 - [DNJA2_HUMAN]	25.49	1	5	6	7	126716	0	5.18727e+06	0	0	40.74		43.12			2.43	1	1				25.49	6	6							412	45.7166	6.48096
	Sequence	# PSMs	# Proteins	# Protein Groups	Protein Group Accessions	Modifications	MH+ [Da]	phosphoRS Isoform Probability	phosphoRS Site Probabilities	A8: Area	B8: Area	C8: Area	D8: Area	E8: Area	q-Value	PEP	phosphoRS Binomial Peptide Score	A4	IonScore A4	Exp Value A4	B4	IonScore B4	Exp Value B4	C4	IonScore C4	Exp Value C4	D4	IonScore D4	Exp Value D4	E4	IonScore E4	Exp Value E4	# Missed Cleavages
	VSLEDLYNGK	2	1	1	O60884		1137.58			126716	0	2.19312e+06	0	0	0	0.0007038		High	40.74	0.00512326				High	45.42	0.00202103							0
	EGSGGGGGMDDIFSHIFGGGLFGFMGNQSR	1	1	1	O60884		2991.33			0	0	169439	0	0	0.001	0.003057								High	16.03	9.01671							0
	GEGMPQYR	1	1	1	O60884		937.424			0	0	570332	0	0	0.012	0.06548								Medium	18.7	0.556447							0
	QLAPGMVQQMQSVCSDCNGEGEVINEKDR	1	1	1	O60884		3165.41			0	0	90981.3	0	0	0.026	0.1746								Medium	13.78	16.7622							1
	YGEQGLR	1	1	1	O60884		822.415			0	0	381721	0	0	0.039	0.3179								Medium	17.01	0.667871							0
	TTKLQLSKNVLCSACSGQGGK	1	1	1	O60884	T1(Phospho); T2(Phospho); K8(Acetyl); N9(Deamidated); S16(Phospho); Q18(Deamidated)	2406.98		Too many NL-allowing PTMs	0	0	1.27984e+07	0	0	0.728	1								Low	13.09	10.0391							2
P10599	Thioredoxin OS=Homo sapiens GN=TXN PE=1 SV=3 - [THIO_HUMAN]	31.43	1	2	3	11	3.02151e+06	0	3.54904e+07	4.40944e+06	4.40944e+06	40.49		113.787	67.05	67.05	22.86	2	2				31.43	3	5	20.95	2	2	20.95	2	2	105	11.7297	4.91943
	Sequence	# PSMs	# Proteins	# Protein Groups	Protein Group Accessions	Modifications	MH+ [Da]	phosphoRS Isoform Probability	phosphoRS Site Probabilities	A8: Area	B8: Area	C8: Area	D8: Area	E8: Area	q-Value	PEP	phosphoRS Binomial Peptide Score	A4	IonScore A4	Exp Value A4	B4	IonScore B4	Exp Value B4	C4	IonScore C4	Exp Value C4	D4	IonScore D4	Exp Value D4	E4	IonScore E4	Exp Value E4	# Missed Cleavages
	TAFQEALDAAGDK	5	1	1	P10599		1336.65			2.24664e+06	0	6.82441e+07	7.4829e+06	7.4829e+06	0	0.0005699		High	22.73	0.476535				High	66.18	2.70753e-05	High	53.75	0.000460282	High	53.75	0.000460282	0
	VGEFSGANK	3	1	1	P10599		908.453			0	0	1.2819e+06	1.33598e+06	1.33598e+06	0	0.002154								High	35.85	0.016485	High	40.3	0.00587484	High	40.3	0.00587484	0
	EKLEATINELV	3	1	1	P10599		1258.69			3.79637e+06	0	3.69451e+07	0	0	0.255	0.6873		Low	34.76	0.0212882				Low	35.22	0.019795							1
P20930	Filaggrin OS=Homo sapiens GN=FLG PE=1 SV=3 - [FILA_HUMAN]	2.95	1	2	7	14	1.14811e+07	0	871927	411895	345530	40.48		36.13	30.95	30.95	0.54	2	2				0.89	3	3	0.81	2	3	2.02	4	6	4061	434.922	9.24658
	Sequence	# PSMs	# Proteins	# Protein Groups	Protein Group Accessions	Modifications	MH+ [Da]	phosphoRS Isoform Probability	phosphoRS Site Probabilities	A8: Area	B8: Area	C8: Area	D8: Area	E8: Area	q-Value	PEP	phosphoRS Binomial Peptide Score	A4	IonScore A4	Exp Value A4	B4	IonScore B4	Exp Value B4	C4	IonScore C4	Exp Value C4	D4	IonScore D4	Exp Value D4	E4	IonScore E4	Exp Value E4	# Missed Cleavages
	LAQAYYESTR	4	1	1	P20930		1201.59			219898	0	109331	454364	454364	0.001	0.0005718		High	40.48	0.00585569				High	36.13	0.0202338	High	30.95	0.068581	High	30.95	0.068581	0
	GSSGSQATDSEGHSEDSDTQSVSGHGQAGHHQQSHQESAR	2	1	1	P20930	N-Term(Acetyl); S2(Phospho); S3(Phospho); S5(Phospho); Q27(Deamidated); S38(Phospho)	4450.53		Too many isoforms	0	0	0	0	0	0.008	0.03629														High	15.9	3.48546	0
	TSRHQGSSVSQDSDSER	1	1	1	P20930	N-Term(Acetyl); Q5(Deamidated); S10(Phospho)	1985.79	0.0881181	T(1): 0.6; S(2): 0.6; S(7): 40.3; S(8): 40.3; S(10): 8.8; S(13): 8.8; S(15): 0.6	0	0	1.69327e+06	0	0	0.427	1	34.4646							Low	10.17	12.4							1
	TGPSTGGRQRSR	1	1	1	P20930	S4(Phospho); Q9(Deamidated)	1340.61	0.979981	T(1): 0.2; S(4): 98.0; T(5): 1.5; S(11): 0.2	2.27423e+07	0	0	0	0	0.73	1	64.825	Low	16.17	2.43358													2
	DNSRHSASQDGQDTIRGHPGSSR	4	1	1	P20930	N2(Deamidated); Q9(Deamidated); Q12(Deamidated); S21(Phospho)	2548.03	0.144627	S(3): 4.5; S(6): 50.5; S(8): 14.5; T(14): 1.6; S(21): 14.5; S(22): 14.5	0	0	0	369426	369426	0.849	1	28.3487										Low	10.34	20.6346	Low	10.34	20.6346	2
	SASRKTYDK	1	1	1	P20930	K5(Acetyl)	1097.55			0	0	0	0	212800	0.925	1														Low	13.01	2.60018	2
	QLGFSQSQR	1	1	1	P20930	Q8(Deamidated)	1051.52			0	0	813177	0	0										Low	10.03	6.17718							0
Q01844	RNA-binding protein EWS OS=Homo sapiens GN=EWSR1 PE=1 SV=1 - [EWS_HUMAN]	10.21	1	4	5	7	243452	2.00566e+06	765207	0	0	40.44	41.34	40.95			1.37	1	1	8.23	4	4	3.35	2	2							656	68.4357	9.33447
	Sequence	# PSMs	# Proteins	# Protein Groups	Protein Group Accessions	Modifications	MH+ [Da]	phosphoRS Isoform Probability	phosphoRS Site Probabilities	A8: Area	B8: Area	C8: Area	D8: Area	E8: Area	q-Value	PEP	phosphoRS Binomial Peptide Score	A4	IonScore A4	Exp Value A4	B4	IonScore B4	Exp Value B4	C4	IonScore C4	Exp Value C4	D4	IonScore D4	Exp Value D4	E4	IonScore E4	Exp Value E4	# Missed Cleavages
	AAVEWFDGK	3	1	1	Q01844		1022.49			243452	205983	563452	0	0	0	0.0009474		High	40.44	0.0042336	High	27.2	0.0904141	High	40.95	0.00542782							0
	AAVEWFDGKDFQGSK	1	1	1	Q01844		1684.8			0	3.5528e+06	0	0	0	0.003	0.01112					High	38.43	0.0205562										1
	GGPGGPGGPGGPMGR	1	1	1	Q01844		1207.56			0	278264	0	0	0	0.003	0.03266					High	21.71	0.512304										0
	QDHPSSMGVYGQESGGFSGPGENR	1	1	1	Q01844		2480.05			0	2.18592e+06	0	0	0	0.012	0.1419					Medium	12.24	15.5408										0
	RTGQPMIHIYLDK	1	1	1	Q01844	Q4(Deamidated); M6(Oxidation); Y10(Phospho)	1668.78	0.999987	T(2): 0.0; Y(10): 100.0	0	0	966962	0	0	0.383	1	67.9045							Low	15.24	4.35375							1
P60660	Myosin light polypeptide 6 OS=Homo sapiens GN=MYL6 PE=1 SV=2 - [MYL6_HUMAN]	36.42	3	6	6	13	365218	0	2.73809e+06	1.23916e+06	1.23916e+06	39.7		69.8633	28.83	39.839	15.23	2	2				25.83	4	4	23.84	3	3	23.84	3	4	151	16.9191	4.65283
	Sequence	# PSMs	# Proteins	# Protein Groups	Protein Group Accessions	Modifications	MH+ [Da]	phosphoRS Isoform Probability	phosphoRS Site Probabilities	A8: Area	B8: Area	C8: Area	D8: Area	E8: Area	q-Value	PEP	phosphoRS Binomial Peptide Score	A4	IonScore A4	Exp Value A4	B4	IonScore B4	Exp Value B4	C4	IonScore C4	Exp Value C4	D4	IonScore D4	Exp Value D4	E4	IonScore E4	Exp Value E4	# Missed Cleavages
	EAFQLFDR	5	1	1	P60660		1025.51			526842	0	4.78914e+06	1.60572e+06	1.60572e+06	0	0.001168		High	39.7	0.00709882				High	23.08	0.361649	Low	17.67	0.876383	High	35.75	0.0136495	0
	VFDKEGNGTVMGAEIR	1	3	1	P60660		1722.86			0	0	383970	0	0	0.001	0.0005718								High	64.55	4.62642e-05							1
	DQGTYEDYVEGLR	1	1	1	P60660		1544.69			0	0	625019	0	0	0.001	0.0005718								High	20.9	1.01157							0
	NKDQGTYEDYVEGLR	2	1	1	P60660		1786.82			203594	0	2.80012e+06	0	0	0.002	0.006578		High	12	10.0196				High	21.63	1.08797							1
	VLDFEHFLPMLQTVAK	2	1	1	P60660		1888.01			0	0	0	1.935e+06	1.935e+06	0.009	0.04911											Medium	18.19	0.989875	High	18.19	0.989875	0
	EGNGTVMGAEIR	2	3	1	P60660		1233.6			0	0	0	176770	176770	0.017	0.06936											Medium	24.64	0.308687	Medium	24.64	0.308687	0
O60841	Eukaryotic translation initiation factor 5B OS=Homo sapiens GN=EIF5B PE=1 SV=4 - [IF2P_HUMAN]	28.11	1	21	23	63	594025	1.97017e+06	1.13969e+06	3.36248e+06	3.36248e+06	38.97	83.225	53.82	148.25	152.28	8.77	6	12	13.2	9	9	8.69	6	6	17.05	14	17	18.52	15	19	1220	138.742	5.49072
	Sequence	# PSMs	# Proteins	# Protein Groups	Protein Group Accessions	Modifications	MH+ [Da]	phosphoRS Isoform Probability	phosphoRS Site Probabilities	A8: Area	B8: Area	C8: Area	D8: Area	E8: Area	q-Value	PEP	phosphoRS Binomial Peptide Score	A4	IonScore A4	Exp Value A4	B4	IonScore B4	Exp Value B4	C4	IonScore C4	Exp Value C4	D4	IonScore D4	Exp Value D4	E4	IonScore E4	Exp Value E4	# Missed Cleavages
	DAQEMADSLGVR	5	1	1	O60841		1291.6			624467	0	0	2.0225e+06	2.0225e+06	0	0.000484		High	20.87	0.58111							High	42.09	0.0055776	High	42.09	0.0055776	0
	HTHVQDGEAGGITQQIGATNVPLEAINEQTK	4	1	1	O60841		3256.63			350803	1.4149e+06	0	2.30681e+06	2.30681e+06	0	0.000105		Medium	19.75	2.24297	High	35.25	0.0509157				High	50.49	0.00167584	High	50.49	0.00167584	0
	IPGMLIIDTPGHESFSNLR	4	1	1	O60841		2097.09			636134	0	1.2911e+06	3.83647e+06	3.83647e+06	0	5.75e-05		Medium	18.13	1.62045				High	47.96	0.00154757	High	34.77	0.0321256	High	34.77	0.0321256	0
	LKEGDTIIVPGVEGPIVTQIR	5	1	1	O60841		2234.29			499127	2.96309e+06	995721	3.94416e+06	3.94416e+06	0	0.001767		Low	15.98	0.223328	High	22.71	0.0401847	High	13.48	0.267004	High	29.99	0.00636464	High	29.99	0.00636464	1
	ALPGMGTTIDVILINGR	4	1	1	O60841		1740.97			0	319387	81962.9	619365	619365	0	0.003092					High	29.19	0.0457311	High	15.68	1.01939	High	13.55	1.349	High	13.55	1.349	0
	NKPGPNIESGNEDDDASFK	1	1	1	O60841		2033.91			0	0	0	0	0	0	0.0008284					High	15.24	5.87681										0
	ALPGMGTTIDVILINGR	4	1	1	O60841	N15(Deamidated)	1741.96			0	0	0	201250	201250	0	9.869e-08											High	54.19	0.000160238	High	54.19	0.000160238	0
	AETPTAAEDDNEGDKK	3	1	1	O60841		1690.74			0	0	0	234472	234472	0	0.009585											High	20.4	1.2604	High	23.63	0.599979	1
	NFVDIGIVTSIEINHK	2	1	1	O60841		1798.98			0	0	0	521586	521586	0	0.0009756											High	10.92	3.97266	High	10.92	3.97266	0
	DPIVMGVTVEAGQVK	4	1	1	O60841		1542.82			0	173945	656053	670735	670735	0.001	0.0005718					High	19.68	0.678711	High	27.18	0.142995	Medium	13.36	3.38838	Medium	13.36	3.38838	0
	TSEVPYAGINIGPVHK	1	1	1	O60841		1681.9			0	0	1.13227e+06	0	0	0.001	0.0005718								High	15.92	1.48014							0
	QSIDALKDWFR	2	1	1	O60841		1378.72			0	0	0	486160	486160	0.001	0.01439											High	16.83	1.49809	Medium	16.83	1.49809	1
	HTHVQDGEAGGITQQIGATNVPLEAINEQTK	6	1	1	O60841	Q5(Deamidated)	3257.61			0	0	0	0	0	0.002	0.008296		High	25.83	0.564096													0
	ILPQYIFNSR	1	1	1	O60841		1250.69			295585	0	0	0	0	0.002	0.008886		High	23.41	0.172382													0
	LLQAQGVEVPSKDSLPK	1	1	1	O60841		1809.02			0	1.39661e+06	0	0	0	0.003	0.03215					High	35.84	0.00588991										1
	NKPGPNIESGNEDDDASFKIK	1	1	1	O60841		2275.09			0	180670	0	0	0	0.003	0.01659					High	21.5	1.5812										1
	NKSEDSTKDDIDLDALAAEIEGAGAAK	1	1	1	O60841		2747.32			0	1.53252e+06	0	0	0	0.004	0.06101					High	20.56	2.23799										2
	ETVAVKPTENNEEEFTSK	2	1	1	O60841		2051.98			0	0	466632	0	1.0467e+06	0.005	0.02865								High	10.91	14.9379				High	13.43	8.12782	0
	AETPTAAEDDNEGDK	2	1	1	O60841		1562.66			0	0	0	25805.8	25805.8	0.005	0.02872											High	13.9	4.00251	High	13.9	4.00251	0
	IPQQLESK	2	1	1	O60841		942.532			0	0	0	341845	341845	0.007	0.03304											High	23.39	0.330091	Medium	23.39	0.330091	0
	AIIVEFAQQGLNAALFYENKDPR	2	1	1	O60841		2607.37			0	0	0	218699	218699	0.007	0.03299											High	12.01	4.32156	High	12.01	4.32156	1
	HFEATDILVSK	2	1	1	O60841		1259.67			0	0	0	731843	731843	0.021	0.08944											Medium	11.68	5.47099	Medium	11.68	5.47099	0
	AMQEALAK	2	1	1	O60841		861.455			0	0	0	343780	343780	0.049	0.2171											Low	17.81	0.798909	Medium	17.81	0.798909	0
	GLLLPPPMKELR	1	1	1	O60841		1363.81			0	41531.1	0	0	0	0.093	0.4525					Low	13.19	0.441355										1
	VTVDTGVIPASEEK	1	1	1	O60841		1444.75			521473	0	0	0	0	0.319	0.7991		Low	12.59	4.63505													0
P16403	Histone H1.2 OS=Homo sapiens GN=HIST1H1C PE=1 SV=2 - [H12_HUMAN]	41.78	4	2	14	38	3.86964e+06	2.00788e+07	1.15696e+07	3.72486e+06	3.72486e+06	38.4426	225.281	97.6853	32.81	32.81	15.02	3	3	41.78	13	19	23.47	6	7	20.19	4	4	20.19	4	5	213	21.3517	10.9312
	Sequence	# PSMs	# Proteins	# Protein Groups	Protein Group Accessions	Modifications	MH+ [Da]	phosphoRS Isoform Probability	phosphoRS Site Probabilities	A8: Area	B8: Area	C8: Area	D8: Area	E8: Area	q-Value	PEP	phosphoRS Binomial Peptide Score	A4	IonScore A4	Exp Value A4	B4	IonScore B4	Exp Value B4	C4	IonScore C4	Exp Value C4	D4	IonScore D4	Exp Value D4	E4	IonScore E4	Exp Value E4	# Missed Cleavages
	SGVSLAALK	2	3	2	P16403;P10412		845.509			1.98693e+06	0	8.14314e+06	0	0	0	0.003706		High	44.4	0.000900434				High	49.57	0.00027878							0
	ALAAAGYDVEK	5	5	2	P16403;P10412		1107.57			6.82172e+06	3.04378e+07	2.12304e+07	7.89595e+06	7.89595e+06	0	0.0005358		High	14.02	2.3321	High	59.08	7.29209e-05	High	41.8	0.00493868	Medium	14.14	2.93156	Medium	14.14	2.93156	0
	ASGPPVSELITK	6	3	2	P16403;P10412		1198.67			2.80027e+06	451846	455152	2.63988e+06	2.63988e+06	0	6.701e-05		Medium	10.59	3.41332	High	67.81	6.38299e-06	High	47.51	0.00106274	Low	14.34	2.24559	Low	14.34	2.24559	0
	KALAAAGYDVEKNNSR	2	5	2	P16403;P10412		1706.88			0	762192	0	0	0	0	0.001568					High	43.68	0.0039405										2
	SLVSKGTLVQTK	2	5	3	P16403;P10412;P16401		1260.75			0	7.08375e+06	0	0	0	0	0.003498					High	42.77	0.000417472										1
	ALAAAGYDVEKNNSR	4	5	2	P16403;P10412		1578.79			0	2.16402e+07	0	47847.4	47847.4	0	0.003432					High	30.32	0.11194				High	32.47	0.0663916	High	32.47	0.0663916	1
	SETAPAAPAAAPPAEKAPVK	1	1	1	P16403	N-Term(Acetyl)	1916.01			0	359534	0	0	0	0	0.004379					High	20.57	0.720895										1
	SETAPAAPAAAPPAEK	5	1	1	P16403	N-Term(Acetyl)	1520.77			0	8.1585e+06	5.33519e+06	638757	638757	0.001	0.003439					High	24.05	0.415589	High	16.91	2.00343	Medium	10.25	9.67662	Medium	10.25	9.67662	0
	KASGPPVSELITK	2	3	2	P16403;P10412		1326.77			0	625507	3.881e+06	0	0	0.001	0.002143					Medium	15.66	0.616632	High	23.33	0.157471							1
	KALAAAGYDVEK	2	5	2	P16403;P10412		1235.67			0	1.21041e+06	391226	0	0	0.003	0.01045					High	34.31	0.0162543	Medium	15.54	1.69787							1
	ALAAAGYDVEKNNSR	2	5	2	P16403;P10412	N13(Deamidated)	1579.77			0	218769	0	0	0	0.003	0.02991					High	25.69	0.338701										1
	LGLKSLVSKGTLVQTK	2	5	3	P16403;P10412;P16401		1672.04			0	1.82898e+06	0	0	0	0.003	0.02119					High	25.35	0.00291743										2
	SGVSLAALKK	1	3	2	P16403;P10412		973.606			0	1.2331e+06	0	0	0	0.003	0.03938					High	22.82	0.0336946										1
	ALAAAGYDVEKNNSRIK	1	5	2	P16403;P10412		1819.97			0	817904	0	0	0	0.006	0.08758					High	20.98	0.568571										2
	GTGASGSFKLNKK	1	5	3	P16403;P10412;P16401		1294.71			0	236266	0	0	0	0.025	0.2201					Medium	12.03	2.26208										2
P10412	Histone H1.4 OS=Homo sapiens GN=HIST1H1E PE=1 SV=2 - [H14_HUMAN]	41.1	4	2	15	36	3.86964e+06	2.00788e+07	1.10848e+07	3.52789e+06	3.52789e+06	38.4426	222.864	97.6853	32.81	32.81	14.61	3	3	41.1	14	21	15.53	5	5	12.33	3	3	12.33	3	4	219	21.852	11.0337
	Sequence	# PSMs	# Proteins	# Protein Groups	Protein Group Accessions	Modifications	MH+ [Da]	phosphoRS Isoform Probability	phosphoRS Site Probabilities	A8: Area	B8: Area	C8: Area	D8: Area	E8: Area	q-Value	PEP	phosphoRS Binomial Peptide Score	A4	IonScore A4	Exp Value A4	B4	IonScore B4	Exp Value B4	C4	IonScore C4	Exp Value C4	D4	IonScore D4	Exp Value D4	E4	IonScore E4	Exp Value E4	# Missed Cleavages
	SGVSLAALK	2	3	2	P16403;P10412		845.509			1.98693e+06	0	8.14314e+06	0	0	0	0.003706		High	44.4	0.000900434				High	49.57	0.00027878							0
	ALAAAGYDVEK	5	5	2	P16403;P10412		1107.57			6.82172e+06	3.04378e+07	2.12304e+07	7.89595e+06	7.89595e+06	0	0.0005358		High	14.02	2.3321	High	59.08	7.29209e-05	High	41.8	0.00493868	Medium	14.14	2.93156	Medium	14.14	2.93156	0
	ASGPPVSELITK	6	3	2	P16403;P10412		1198.67			2.80027e+06	451846	455152	2.63988e+06	2.63988e+06	0	6.701e-05		Medium	10.59	3.41332	High	67.81	6.38299e-06	High	47.51	0.00106274	Low	14.34	2.24559	Low	14.34	2.24559	0
	KALAAAGYDVEKNNSR	2	5	2	P16403;P10412		1706.88			0	762192	0	0	0	0	0.001568					High	43.68	0.0039405										2
	SLVSKGTLVQTK	2	5	3	P16403;P10412;P16401		1260.75			0	7.08375e+06	0	0	0	0	0.003498					High	42.77	0.000417472										1
	ALAAAGYDVEKNNSR	4	5	2	P16403;P10412		1578.79			0	2.16402e+07	0	47847.4	47847.4	0	0.003432					High	30.32	0.11194				High	32.47	0.0663916	High	32.47	0.0663916	1
	KASGPPVSELITK	2	3	2	P16403;P10412		1326.77			0	625507	3.881e+06	0	0	0.001	0.002143					Medium	15.66	0.616632	High	23.33	0.157471							1
	KALAAAGYDVEK	2	5	2	P16403;P10412		1235.67			0	1.21041e+06	391226	0	0	0.003	0.01045					High	34.31	0.0162543	Medium	15.54	1.69787							1
	ALAAAGYDVEKNNSR	2	5	2	P16403;P10412	N13(Deamidated)	1579.77			0	218769	0	0	0	0.003	0.02991					High	25.69	0.338701										1
	LGLKSLVSKGTLVQTK	2	5	3	P16403;P10412;P16401		1672.04			0	1.82898e+06	0	0	0	0.003	0.02119					High	25.35	0.00291743										2
	SGVSLAALKK	1	3	2	P16403;P10412		973.606			0	1.2331e+06	0	0	0	0.003	0.03938					High	22.82	0.0336946										1
	SETAPAAPAAPAPAEKTPVK	2	1	1	P10412	N-Term(Acetyl)	1946.02			0	2.39641e+06	0	0	0	0.005	0.06794					High	15.88	1.9793										1
	SETAPAAPAAPAPAEKTPVKK	1	1	1	P10412	N-Term(Acetyl)	2074.12			0	2.72449e+06	0	0	0	0.005	0.07027					High	14.46	1.97669										2
	ALAAAGYDVEKNNSRIK	1	5	2	P16403;P10412		1819.97			0	817904	0	0	0	0.006	0.08758					High	20.98	0.568571										2
	GTGASGSFKLNKK	1	5	3	P16403;P10412;P16401		1294.71			0	236266	0	0	0	0.025	0.2201					Medium	12.03	2.26208										2
	SETAPAAPAAPAPAEK	1	1	1	P10412	N-Term(Acetyl)	1520.76			0	8.1585e+06	0	0	0							Low	21.72	0.710663										0
Q3SY84	Keratin, type II cytoskeletal 71 OS=Homo sapiens GN=KRT71 PE=1 SV=3 - [K2C71_HUMAN]	14.91	3	2	7	20	2.71736e+07	0	1.58052e+07	1.76708e+07	1.774e+07	38.33		31.34	65.83	70.77	3.63	2	2				7.65	4	4	13	6	6	13	6	8	523	57.256	6.60986
	Sequence	# PSMs	# Proteins	# Protein Groups	Protein Group Accessions	Modifications	MH+ [Da]	phosphoRS Isoform Probability	phosphoRS Site Probabilities	A8: Area	B8: Area	C8: Area	D8: Area	E8: Area	q-Value	PEP	phosphoRS Binomial Peptide Score	A4	IonScore A4	Exp Value A4	B4	IonScore B4	Exp Value B4	C4	IonScore C4	Exp Value C4	D4	IonScore D4	Exp Value D4	E4	IonScore E4	Exp Value E4	# Missed Cleavages
	NLDLDSIIDEVR	2	1	1	Q3SY84		1401.72			0	0	0	986510	986510	0	0.0001699											High	52.63	0.000511921	High	52.63	0.000511921	0
	FASFIDK	4	18	10	P35908;Q7Z794;P13647;P02538;P04259;Q3SY84;Q14CN4;Q5XKE5;P08729;P05787		827.434			5.38627e+07	0	4.41201e+07	5.11072e+07	5.11072e+07	0.001	0.01343		High	33.21	0.0120815				High	29.77	0.0218258	High	34.2	0.00786992	High	34.2	0.00786992	0
	FLEQQNQVLETK	5	4	2	Q3SY84;Q14CN4		1476.78			484534	0	504458	918843	1.12632e+06	0.001	0.0005718		High	26.12	0.224551				High	16.48	1.94768	Low	11.09	6.61331	High	14.54	2.89334	0
	QASNLETAIADAEQR	3	1	1	Q3SY84		1616.8			0	0	0	357604	489921	0.001	0.006875											Low	12.45	7.58565	High	25.65	0.332442	0
	AEAEALYQTK	1	6	2	Q3SY84;Q8N1N4		1123.57			0	0	162942	0	0	0.002	0.004415								High	19.07	1.00528							0
	TAAENEFVLLK	2	1	1	Q3SY84		1234.67			0	0	0	134154	134154	0.132	0.5516											Low	10.9	4.90137	Low	10.9	4.90137	0
	LALDMEIATYR	3	3	2	Q3SY84;Q14CN4		1295.67			0	0	2.79097e+06	710811	710811										Low	24.59	0.233892	Low	23.23	0.280448	Low	23.23	0.280448	0
Q14CN4	Keratin, type II cytoskeletal 72 OS=Homo sapiens GN=KRT72 PE=1 SV=2 - [K2C72_HUMAN]	9.98	1	1	5	15	2.71736e+07	0	1.58052e+07	1.75789e+07	1.76481e+07	38.33		29.77	36.61	36.4833	3.72	2	2				8.22	4	4	7.63	4	4	7.63	4	5	511	55.8424	6.88818
	Sequence	# PSMs	# Proteins	# Protein Groups	Protein Group Accessions	Modifications	MH+ [Da]	phosphoRS Isoform Probability	phosphoRS Site Probabilities	A8: Area	B8: Area	C8: Area	D8: Area	E8: Area	q-Value	PEP	phosphoRS Binomial Peptide Score	A4	IonScore A4	Exp Value A4	B4	IonScore B4	Exp Value B4	C4	IonScore C4	Exp Value C4	D4	IonScore D4	Exp Value D4	E4	IonScore E4	Exp Value E4	# Missed Cleavages
	FASFIDK	4	18	10	P35908;Q7Z794;P13647;P02538;P04259;Q3SY84;Q14CN4;Q5XKE5;P08729;P05787		827.434			5.38627e+07	0	4.41201e+07	5.11072e+07	5.11072e+07	0.001	0.01343		High	33.21	0.0120815				High	29.77	0.0218258	High	34.2	0.00786992	High	34.2	0.00786992	0
	FLEQQNQVLETK	5	4	2	Q3SY84;Q14CN4		1476.78			484534	0	504458	918843	1.12632e+06	0.001	0.0005718		High	26.12	0.224551				High	16.48	1.94768	Low	11.09	6.61331	High	14.54	2.89334	0
	AQYEEIALK	2	1	1	Q14CN4		1064.57			0	0	0	567624	567624	0.001	0.01504											High	20.41	0.557777	High	20.41	0.557777	0
	TAAENEFVVLKK	1	2	2	Q14CN4;P08729		1348.75			0	0	368734	0	0	0.082	0.6316								Low	12.63	2.56506							1
	LALDMEIATYR	3	3	2	Q3SY84;Q14CN4		1295.67			0	0	2.79097e+06	710811	710811										Low	24.59	0.233892	Low	23.23	0.280448	Low	23.23	0.280448	0
P41091	Eukaryotic translation initiation factor 2 subunit 3 OS=Homo sapiens GN=EIF2S3 PE=1 SV=3 - [IF2G_HUMAN]	33.69	2	11	12	43	757316	837009	2.78184e+06	2.1092e+06	2.1092e+06	37.8967	60.28	99.9367	75.1967	101.634	14.19	5	6	11.86	4	6	25.21	8	9	23.73	9	10	23.73	9	12	472	51.0772	8.39697
	Sequence	# PSMs	# Proteins	# Protein Groups	Protein Group Accessions	Modifications	MH+ [Da]	phosphoRS Isoform Probability	phosphoRS Site Probabilities	A8: Area	B8: Area	C8: Area	D8: Area	E8: Area	q-Value	PEP	phosphoRS Binomial Peptide Score	A4	IonScore A4	Exp Value A4	B4	IonScore B4	Exp Value B4	C4	IonScore C4	Exp Value C4	D4	IonScore D4	Exp Value D4	E4	IonScore E4	Exp Value E4	# Missed Cleavages
	QDLTTLDVTK	4	2	1	P41091		1133.61			996418	0	3.14735e+06	2.63142e+06	2.63142e+06	0	0.001396		High	37.57	0.00976414				High	25.08	0.134738	High	15.74	1.53344	High	15.74	1.53344	0
	AGGEAGVTLGQPHLSR	10	2	1	P41091	N-Term(Acetyl)	1591.83			343612	847173	1.768e+06	1.73977e+06	1.73977e+06	0	0.0005718		Low	20.4	0.901067	High	45.25	0.00275999	High	57.63	0.000175086	High	49.42	0.00107773	High	49.42	0.00107773	0
	NEVLMVNIGSLSTGGR	1	2	1	P41091		1646.86			82082	0	0	0	0	0	0.002427		High	17.26	1.79569													0
	IVSLFAEHNDLQYAAPGGLIGVGTK	3	2	1	P41091		2570.37			0	0	2.92388e+06	760967	760967	0	0.0005718								High	29.42	0.0658298	High	14.9	1.66165	High	14.9	1.66165	0
	LTPLSHEVISR	4	2	1	P41091		1251.71			0	0	1.16942e+06	1.36826e+06	1.36826e+06	0	0.001325								High	25.25	0.0680667	High	40.81	0.00204143	High	42.39	0.00143038	0
	VGQEIEVRPGIVSK	5	1	1	P41091		1510.87			644479	741508	1.68856e+06	1.45456e+06	1.45456e+06	0.001	0.001534		Low	21.53	0.144481	High	21.1	0.213468	High	33.86	0.0100115	High	17.61	0.432584	High	17.61	0.432584	0
	EQYEQILAFVQGTVAEGAPIIPISAQLK	1	2	1	P41091		3013.64			0	0	1.58985e+06	0	0	0.002	0.004719								High	19.53	0.376074							0
	LSKNEVLMVNIGSLSTGGR	1	2	1	P41091		1975.07			0	922346	0	0	0	0.003	0.0136					High	24.08	0.218675										1
	GVTIKPTVDDD	3	2	1	P41091		1159.59			631051	0	0	1.53465e+06	1.53465e+06	0.009	0.051		Medium	11.31	6.54181							Medium	29.45	0.108677	High	29.45	0.108677	0
	AGGEAGVTLGQPHLSR	1	2	1	P41091		1549.81			0	112808	0	0	0	0.011	0.136					Medium	11.69	4.8553										0
	GGVAGGSILK	2	2	1	P41091		858.51			0	0	0	344827	344827	0.012	0.06033											Medium	19.15	0.831871	Medium	19.15	0.831871	0
	DFTSEPR	5	2	1	P41091		851.391			0	199162	984516	895123	895123	0.018	0.1834					Medium	22.86	0.18168	Low	14.77	1.36371	Medium	26.64	0.0915855	Low	26.64	0.0915855	0
	LIGWGQIR	3	2	1	P41091		942.556			0	0	2.2743e+06	1.95641e+06	1.95641e+06	0.064	0.5247								Low	13.09	2.5429	Low	11.1	4.09082	Low	11.1	4.09082	0
O00762	Ubiquitin-conjugating enzyme E2 C OS=Homo sapiens GN=UBE2C PE=1 SV=1 - [UBE2C_HUMAN]	6.15	1	1	1	1	43676.9	0	0	0	0	37.6					6.15	1	1													179	19.6399	7.37158
	Sequence	# PSMs	# Proteins	# Protein Groups	Protein Group Accessions	Modifications	MH+ [Da]	phosphoRS Isoform Probability	phosphoRS Site Probabilities	A8: Area	B8: Area	C8: Area	D8: Area	E8: Area	q-Value	PEP	phosphoRS Binomial Peptide Score	A4	IonScore A4	Exp Value A4	B4	IonScore B4	Exp Value B4	C4	IonScore C4	Exp Value C4	D4	IonScore D4	Exp Value D4	E4	IonScore E4	Exp Value E4	# Missed Cleavages
	DPAATSVAAAR	1	1	1	O00762		1029.53			43676.9	0	0	0	0	0	6.172e-05		High	37.6	0.00921034													0
Q9UNF1	Melanoma-associated antigen D2 OS=Homo sapiens GN=MAGED2 PE=1 SV=2 - [MAGD2_HUMAN]	36.8	2	12	14	28	117388	178919	1.89063e+06	385073	498357	37.41	30.07	121.543	30.37	35.9667	5.61	2	2	7.92	3	3	32.51	12	12	9.9	4	4	11.72	5	7	606	64.9144	9.31982
	Sequence	# PSMs	# Proteins	# Protein Groups	Protein Group Accessions	Modifications	MH+ [Da]	phosphoRS Isoform Probability	phosphoRS Site Probabilities	A8: Area	B8: Area	C8: Area	D8: Area	E8: Area	q-Value	PEP	phosphoRS Binomial Peptide Score	A4	IonScore A4	Exp Value A4	B4	IonScore B4	Exp Value B4	C4	IonScore C4	Exp Value C4	D4	IonScore D4	Exp Value D4	E4	IonScore E4	Exp Value E4	# Missed Cleavages
	HLDGEEDGSSDQSQASGTTGGR	6	1	1	Q9UNF1		2190.92			94656.7	90557.1	473764	180542	197229	0	0.0005718		High	37.41	0.0348034	High	34.47	0.069043	High	38.55	0.0279902	High	31.28	0.152409	High	31.28	0.152409	0
	SSEAVIWEVLR	2	1	1	Q9UNF1		1288.7			0	0	1.34053e+06	0	546526	0	0.0005718								High	69.16	7.57155e-06				Medium	21.93	0.405886	0
	EAPATQASSTTQLTDTQVLAAENK	4	1	1	Q9UNF1		2475.24			0	0	1.2776e+06	550692	550692	0	0.0004944								High	28.89	0.221961	Medium	16.09	4.30195	Medium	16.09	4.30195	0
	DSSSMMQTLLTVTQNVEVPETPK	1	1	1	Q9UNF1		2535.25			0	0	1.59807e+06	0	0	0.001	0.003304								High	32.25	0.121664							0
	LQSSQEPEAPPPR	1	1	1	Q9UNF1		1435.72			0	0	161299	0	0	0.001	0.002399								High	20.85	0.816898							0
	LITDEFVK	1	2	1	Q9UNF1		964.538			0	0	1.48274e+06	0	0	0.002	0.007564								High	23.84	0.0995444							0
	EAMEADLKAAAEAAAEAK	1	1	1	Q9UNF1		1789.86			0	180332	0	0	0	0.003	0.02172					High	14.6	5.27213										1
	ALEVSEDVK	1	1	1	Q9UNF1		989.52			0	0	1.27283e+06	0	0	0.012	0.06602								Medium	28.21	0.0985327							0
	EYTDVYPEIIER	2	1	1	Q9UNF1		1526.74			140119	0	1.52007e+06	0	0	0.014	0.07394		Medium	10.44	9.98081				Medium	13.57	5.04814							0
	EIDKNDHLYILLSTLEPTDAGILGTTK	1	1	1	Q9UNF1		2970.57			0	0	2.55374e+06	0	0	0.023	0.1493								Medium	30.03	0.0628146							1
	DVALLQGR	3	1	1	Q9UNF1		871.505			0	0	1.39949e+06	397853	397853	0.033	0.1645								Medium	10.98	3.82638	Low	24.03	0.187404	Medium	24.03	0.187404	0
	AQETEAAPSQAPADEPEPESAAAQSQENQDTRPK	1	1	1	Q9UNF1		3578.63			0	0	461842	0	0	0.034	0.266								Medium	11.27	32.6385							0
	YLDYAR	3	1	1	Q9UNF1		800.398			0	0	784935	206673	206673	0.093	0.4034								Low	14.68	0.801661	Low	14.25	0.885097	Low	14.25	0.885097	0
	ALMASMAR	1	1	1	Q9UNF1		850.429			0	265868	0	0	0	0.162	0.5992					Low	13.17	2.39287										0
O00571	ATP-dependent RNA helicase DDX3X OS=Homo sapiens GN=DDX3X PE=1 SV=3 - [DDX3X_HUMAN]	45.47	3	23	28	82	390611	5.71279e+06	4.15895e+06	1.43368e+06	1.43368e+06	36.45	425.836	270.45	86.9722	89.32	16.92	11	11	38.52	23	31	35.2	17	19	19.64	9	10	19.64	9	11	662	73.198	7.18115
	Sequence	# PSMs	# Proteins	# Protein Groups	Protein Group Accessions	Modifications	MH+ [Da]	phosphoRS Isoform Probability	phosphoRS Site Probabilities	A8: Area	B8: Area	C8: Area	D8: Area	E8: Area	q-Value	PEP	phosphoRS Binomial Peptide Score	A4	IonScore A4	Exp Value A4	B4	IonScore B4	Exp Value B4	C4	IonScore C4	Exp Value C4	D4	IonScore D4	Exp Value D4	E4	IonScore E4	Exp Value E4	# Missed Cleavages
	VGSTSENITQK	5	2	1	O00571		1163.59			179482	875341	599928	294881	294881	0	0.002172		High	27.17	0.128647	High	50.42	0.000646368	High	37.56	0.00979542	High	15.55	1.60898	High	15.55	1.60898	0
	SPILVATAVAAR	5	2	1	O00571		1168.71			342144	1.85845e+06	1.52811e+06	1.11971e+06	1.11971e+06	0	0.0009857		Low	19.97	0.122846	High	27.91	0.0203069	High	27.27	0.0325312	High	37.98	0.00290578	High	37.98	0.00290578	0
	VGNLGLATSFFNER	8	1	1	O00571		1524.78			124831	3.22008e+06	3.32035e+06	2.01478e+06	2.01478e+06	0	6.614e-05		Medium	19.78	0.945714	High	65.75	2.27625e-05	High	24.94	0.268365	High	19.3	0.948142	High	19.3	0.948142	0
	ELAVQIYEEAR	4	2	1	O00571		1320.68			148789	0	1.80066e+06	1.16656e+06	1.16656e+06	0	0.0009828		High	16.92	1.6584				High	38.45	0.0122956	High	36.98	0.0175692	High	36.98	0.0175692	0
	SFLLDLLNATGK	3	1	1	O00571		1291.73			295848	3.44462e+06	3.95913e+06	0	0	0	0.004156		High	14.14	0.917438	High	46.55	0.000626306	High	44.59	0.000976577							0
	SHVAVENALGLDQQFAGLDLNSSDNQSGGSTASK	7	1	1	O00571	N-Term(Acetyl)	3459.62			0	9.52657e+06	823220	297098	372790	0	3.33163e-07					High	98.81	4.61644e-08	High	78.4	4.52278e-06	High	27.5	0.558735	High	27.5	0.558735	0
	HVINFDLPSDIEEYVHR	4	2	1	O00571		2083.03			0	4.00885e+06	1.43429e+06	1.03607e+06	1.03607e+06	0	5.67e-05					High	71.85	1.04142e-05	High	44.65	0.00541916	High	43.3	0.00725691	High	43.3	0.00725691	0
	QSSGASSSSFSSSR	4	1	1	O00571		1361.6			0	556578	134549	106354	106354	0	0.0007705					High	56.03	0.000232995	High	33.25	0.0431277	High	34.79	0.0274643	High	34.79	0.0274643	0
	SHVAVENALGLDQQFAGLDLNSSDNQSGGSTASKGR	1	1	1	O00571	N-Term(Acetyl)	3672.75			0	557218	0	0	0	0	0.002643					High	44.85	0.011033										1
	SHVAVENALGLDQQFAGLDLNSSDNQSGGSTASK	6	1	1	O00571	N-Term(Acetyl); N7(Deamidated)	3460.63			0	0	0	0	0	0	0.002343					High	42.51	0.019502										0
	QYPISLVLAPTR	2	2	1	O00571		1357.78			0	2.58583e+06	1.65755e+06	0	0	0	0.005469					High	37.73	0.00392967	High	45.28	0.00061372							0
	MLDMGFEPQIR	4	4	3	Q92841;O00571;P17844		1336.65			533840	3602948	5.09451e+06	0	0	0.001	0.0005718		High	22.56	0.589013	Medium	15.26	2.84448	High	53.87	0.000446507							0
	SSFFSDR	5	1	1	O00571		845.383			246055	2.93133e+06	832353	401238	401238	0.001	0.01658		Low	21.57	0.2271	Medium	25.36	0.093434	Medium	12.32	1.80824	High	22.74	0.240779	High	22.74	0.240779	0
	TAAFLLPILSQIYSDGPGEALR	2	1	1	O00571		2332.27			0	1.25832e+06	1.12279e+06	0	0	0.001	0.002047					Medium	12.79	2.6748	High	23.98	0.171576							0
	LEQELFSGGNTGINFEK	1	2	1	O00571		1882.92			0	0	751292	0	0	0.001	0.0005718								High	18.73	2.13076							0
	YLVLDEADR	2	3	1	O00571		1093.55			0	3.18089e+06	3.4232e+06	0	0	0.003	0.04745					High	29.84	0.0576866	High	29.75	0.0800266							0
	KQYPISLVLAPTR	1	2	1	O00571		1485.88			0	318117	0	0	0	0.003	0.01319					High	23.77	0.041766										1
	YLVLDEADRMLDMGFEPQIR	1	2	1	O00571		2411.18			0	617796	0	0	0	0.003	0.03121					High	17.14	3.87746										1
	HTMMFSATFPKEIQMLAR	1	2	1	O00571		2139.06			0	274399	0	0	0	0.003	0.01099					High	13.39	7.44022										1
	DSLTLVFVETK	1	1	1	O00571		1251.69			0	0	0	0	0	0.004	0.02286								High	18.62	0.397785							0
	ELAVQIYEEARK	1	2	1	O00571		1448.78			0	1.28355e+06	0	0	0	0.006	0.07926					High	19.42	0.654869										1
	QEVPSWLENMAYEHHYK	1	2	1	O00571		2160.98			0	2.14377e+06	0	0	0	0.009	0.118					High	10.53	19.9948										0
	SDYDGIGSR	3	1	1	O00571		969.428			262106	1.14793e+06	745461	0	0	0.012	0.144		Low	18.58	0.734287	Medium	23.45	0.264788	Medium	18.88	0.71569							0
	EIQMLAR	2	2	1	O00571		860.466			179264	1.57205e+06	0	0	0	0.02	0.1928		Low	26.81	0.0691009	Medium	30.95	0.0266369										0
	VVWVEESDKR	4	1	1	O00571		1246.65			277860	0	720360	469978	469978	0.027	0.1158		Low	12.8	4.30605				Low	22.12	0.523539	Medium	14.63	2.86155	Low	14.63	2.86155	1
	DYRQSSGASSSSFSSSR	1	1	1	O00571		1795.79			0	109756	0	0	0	0.065	0.3757					Low	10.25	14.9681										1
	DKDAYSSFGSR	1	2	1	O00571		1232.56			0	784183	0	0	0	0.084	0.4275					Low	13.8	3.47878										1
	GLDISNVK	1	1	1	O00571		845.47			237123	0	0	0	0	0.099	0.3557		Low	13.48	2.22353													0
	LVDMMER	1	2	1	O00571		893.424			0	1.64089e+06	0	0	0	0.147	0.5743					Low	11.51	3.37267										0
P26038	Moesin OS=Homo sapiens GN=MSN PE=1 SV=3 - [MOES_HUMAN]	46.79	1	21	30	60	677616	4.3075e+06	5.7382e+06	2.56811e+06	2.56811e+06	36.19	214.102	134.727	30.81	33.27	6.41	4	4	29.29	20	23	37.44	20	22	10.05	4	4	13.34	6	7	577	67.7778	6.40479
	Sequence	# PSMs	# Proteins	# Protein Groups	Protein Group Accessions	Modifications	MH+ [Da]	phosphoRS Isoform Probability	phosphoRS Site Probabilities	A8: Area	B8: Area	C8: Area	D8: Area	E8: Area	q-Value	PEP	phosphoRS Binomial Peptide Score	A4	IonScore A4	Exp Value A4	B4	IonScore B4	Exp Value B4	C4	IonScore C4	Exp Value C4	D4	IonScore D4	Exp Value D4	E4	IonScore E4	Exp Value E4	# Missed Cleavages
	APDFVFYAPR	2	3	3	P15311;P26038;P35241		1182.59			507733	1.50901e+06	0	0	0	0	0.003965		High	32.71	0.0360323	High	38.79	0.00792777										0
	AQQELEEQTR	3	1	1	P26038		1231.59			80668.2	111025	260821	0	0	0	0.0005988		High	28.98	0.115976	Medium	16.26	1.92941	High	45.48	0.00232316							0
[truncated: 9,818 more rows]
